# Supplementary material for: Parabolic avalanche scaling in the synchronization of cortical cell assemblies
Source: Nat Commun. 2023 May 3;14:2555. doi: 10.1038/s41467-023-37976-x (PMC10156782; doi:10.1038/s41467-023-37976-x)
Supplement: Supplementary file 4 — Source Data [file 41467_2023_37976_MOESM4_ESM.xlsx]

## Sheet: Fig1a
	Data source
	rasters/original/jrgeco-raw/3963-raw-1.mat
	rasters/deepIP/jrgeco/3963-1.mat
	Frames 21136-22045

## Sheet: Fig1b
		Min	Max	Median
	Original rate	0.374	0.882	0.562
	DeepIP rate	0.868	1.285	1.01
	Original CC(0)	0.00794	0.0318	0.0121
	DeepIP CC(0)	0.0388	0.0855	0.0453

## Sheet: Fig1c
	times (s)	deepIP AC(tau)	raw AC(tau)
	0.0222222	0.827371	0.729358
	0.0444444	0.646585	0.634747
	0.0666667	0.469095	0.566293
	0.0888889	0.346946	0.512542
	0.111111	0.292327	0.466512
	0.133333	0.25231	0.427487
	0.155556	0.21514	0.394853
	0.177778	0.191614	0.365894
	0.2	0.173889	0.341453
	0.222222	0.155274	0.320061
	0.244444	0.141849	0.302328
	0.266667	0.132258	0.286517
	0.288889	0.12188	0.270886
	0.311111	0.114416	0.258217
	0.333333	0.108253	0.24688
	0.355556	0.100233	0.235287
	0.377778	0.0946333	0.225083
	0.4	0.0899805	0.217469
	0.422222	0.0866755	0.211698
	0.444444	0.0890006	0.20382
	0.466667	0.0944113	0.196737
	0.488889	0.0984759	0.19184
	0.511111	0.0955883	0.187612
	0.533333	0.0935694	0.183487
	0.555556	0.089405	0.179044
	0.577778	0.0866	0.174606
	0.6	0.0849906	0.171086
	0.622222	0.0823211	0.167684
	0.644444	0.0813578	0.164302
	0.666667	0.0808454	0.162478
	0.688889	0.0797962	0.159558
	0.711111	0.0793397	0.157422
	0.733333	0.0799118	0.156351
	0.755556	0.0795019	0.15492
	0.777778	0.0796208	0.152517
	0.8	0.0804935	0.150597
	0.822222	0.0805145	0.150263
	0.844444	0.0809891	0.148779
	0.866667	0.0816713	0.146702
	0.888889	0.0806157	0.145465
	0.911111	0.080152	0.144333
	0.933333	0.0797331	0.143781
	0.955556	0.0788991	0.142686
	0.977778	0.0784963	0.141505
	1	0.0784351	0.141096
	1.02222	0.0774386	0.140544
	1.04444	0.0768038	0.139276
	1.06667	0.0766664	0.138288
	1.08889	0.0756597	0.137636
	1.11111	0.0750044	0.136886
	1.13333	0.0747742	0.135865
	1.15556	0.074305	0.135475
	1.17778	0.0740609	0.134638
	1.2	0.0743369	0.134032
	1.22222	0.0739506	0.132762
	1.24444	0.0736661	0.132404
	1.26667	0.0737274	0.131824
	1.28889	0.0731875	0.131164
	1.31111	0.0729627	0.130643
	1.33333	0.0729561	0.130266
	1.35556	0.0722307	0.130091
	1.37778	0.0720042	0.12957
	1.4	0.0714705	0.129554
	1.42222	0.0708194	0.129153
	1.44444	0.0702771	0.128615
	1.46667	0.0698119	0.127303
	1.48889	0.0696376	0.127647
	1.51111	0.0691879	0.127135
	1.53333	0.0691281	0.127248
	1.55556	0.0689304	0.12748
	1.57778	0.0690012	0.127652
	1.6	0.0692165	0.126757
	1.62222	0.0688618	0.126677
	1.64444	0.0686921	0.12639
	1.66667	0.0686537	0.126484
	1.68889	0.0684209	0.126399
	1.71111	0.0685354	0.126762
	1.73333	0.0682552	0.126641
	1.75556	0.0679033	0.126588
	1.77778	0.0678963	0.126514
	1.8	0.068326	0.125667
	1.82222	0.0679382	0.125206
	1.84444	0.0677157	0.124902
	1.86667	0.0675237	0.124798
	1.88889	0.0665745	0.124466
	1.91111	0.0658919	0.123438
	1.93333	0.0654321	0.122739
	1.95556	0.064718	0.122199
	1.97778	0.0639527	0.121206
	2	0.0643381	0.121121
	2.02222	0.0641477	0.120381
	2.04444	0.0642239	0.120256
	2.06667	0.0645789	0.120795
	2.08889	0.0645817	0.120558
	2.11111	0.0647267	0.12057
	2.13333	0.0649925	0.119676
	2.15556	0.0646336	0.11949
	2.17778	0.0643445	0.119123
	2.2	0.0640541	0.11823
	2.22222	0.063661	0.11756
	2.24444	0.0635314	0.117297
	2.26667	0.0637567	0.116882
	2.28889	0.0634067	0.115681
	2.31111	0.0632602	0.115503
	2.33333	0.0632267	0.115635
	2.35556	0.0628154	0.114837
	2.37778	0.0623615	0.114309
	2.4	0.0617257	0.11505
	2.42222	0.0607547	0.113741
	2.44444	0.0599128	0.113247
	2.46667	0.0594378	0.112548
	2.48889	0.0589839	0.111933
	2.51111	0.0587061	0.111745
	2.53333	0.0583649	0.111743
	2.55556	0.058725	0.110665
	2.57778	0.0584502	0.110854
	2.6	0.0583422	0.110803
	2.62222	0.0581018	0.109746
	2.64444	0.0573547	0.109075
	2.66667	0.0569221	0.10838
	2.68889	0.0556085	0.107386
	2.71111	0.0548867	0.106931
	2.73333	0.0538371	0.106328
	2.75556	0.0528938	0.105501
	2.77778	0.0524973	0.104802
	2.8	0.0522365	0.104428
	2.82222	0.0522814	0.103276
	2.84444	0.0519189	0.10264
	2.86667	0.0519	0.101982
	2.88889	0.0517007	0.101467
	2.91111	0.0516223	0.101375
	2.93333	0.0516697	0.100865
	2.95556	0.0514802	0.101243
	2.97778	0.0511822	0.100653
	3	0.0509634	0.100647
	3.02222	0.0504415	0.100037
	3.04444	0.050371	0.0994949
	3.06667	0.0508383	0.0992791
	3.08889	0.0514678	0.0990032
	3.11111	0.0523045	0.0986869
	3.13333	0.0533048	0.0995614
	3.15556	0.0534442	0.0987825
	3.17778	0.0541368	0.0989765
	3.2	0.0545711	0.0989129
	3.22222	0.0546127	0.0982003
	3.24444	0.0545755	0.0976985
	3.26667	0.0545917	0.0973993
	3.28889	0.0548712	0.0969614
	3.31111	0.0547907	0.096568
	3.33333	0.0548937	0.096334
	3.35556	0.0546908	0.0954818
	3.37778	0.0548365	0.0953264
	3.4	0.0546882	0.0947662
	3.42222	0.0545097	0.0950124
	3.44444	0.0544614	0.0953929
	3.46667	0.0540709	0.0954324
	3.48889	0.0542868	0.0964496
	3.51111	0.0547313	0.0967494
	3.53333	0.0556388	0.0978503
	3.55556	0.0563855	0.0974505
	3.57778	0.0572172	0.0968177
	3.6	0.0577583	0.0972963
	3.62222	0.0567621	0.0975322
	3.64444	0.0558146	0.0974027
	3.66667	0.0550585	0.0981585
	3.68889	0.054429	0.0980487
	3.71111	0.0541969	0.0984545
	3.73333	0.0537831	0.098988
	3.75556	0.0533736	0.0988936
	3.77778	0.0532992	0.0991561
	3.8	0.0534723	0.0989259
	3.82222	0.0534746	0.100073
	3.84444	0.0533614	0.100677
	3.86667	0.053725	0.100491
	3.88889	0.0539359	0.100959
	3.91111	0.054537	0.100901
	3.93333	0.054978	0.101203
	3.95556	0.055289	0.101155
	3.97778	0.0553374	0.101032
	4	0.0553601	0.100472
	4.02222	0.0554768	0.100258
	4.04444	0.0553905	0.0997584
	4.06667	0.0552175	0.0986974
	4.08889	0.0548572	0.0981715
	4.11111	0.0540068	0.0980901
	4.13333	0.0530813	0.097644
	4.15556	0.0521085	0.0964467
	4.17778	0.0516312	0.0955598
	4.2	0.0512067	0.0943723
	4.22222	0.0503616	0.0937338
	4.24444	0.050046	0.0932432
	4.26667	0.0497804	0.0926592
	4.28889	0.0492565	0.0913532
	4.31111	0.0485011	0.09106
	4.33333	0.0475948	0.0905098
	4.35556	0.0464212	0.089776
	4.37778	0.0454372	0.0888208
	4.4	0.0445292	0.087239
	4.42222	0.0434393	0.0869524
	4.44444	0.0428693	0.0867602
	4.46667	0.0429121	0.0854149
	4.48889	0.0428583	0.0848815
	4.51111	0.0429209	0.0842722
	4.53333	0.0429765	0.0837571
	4.55556	0.0423499	0.0824122
	4.57778	0.0419171	0.081729
	4.6	0.0415212	0.0810346
	4.62222	0.0407701	0.0814459
	4.64444	0.0406488	0.0804117
	4.66667	0.0400323	0.0802816
	4.68889	0.0397312	0.0793932
	4.71111	0.0395806	0.0795123
	4.73333	0.0393181	0.0795916
	4.75556	0.0392552	0.0788586
	4.77778	0.0393284	0.0785467
	4.8	0.0398662	0.0782044
	4.82222	0.0402054	0.078137
	4.84444	0.0404589	0.0781991
	4.86667	0.0407824	0.0784196
	4.88889	0.041132	0.0783499
	4.91111	0.0414026	0.0791972
	4.93333	0.0413422	0.0793476
	4.95556	0.0412881	0.0791574
	4.97778	0.040859	0.0781284
	5	0.0403156	0.0781427
	5.02222	0.0397386	0.0774377
	5.04444	0.0391872	0.0772248
	5.06667	0.0395714	0.077057
	5.08889	0.0398623	0.0767663
	5.11111	0.0399702	0.0759768
	5.13333	0.0395855	0.0762676
	5.15556	0.0392003	0.0760193
	5.17778	0.0388317	0.0756078
	5.2	0.0384178	0.0751972
	5.22222	0.0382136	0.0750386
	5.24444	0.0379407	0.0742729
	5.26667	0.0377445	0.0741459
	5.28889	0.0379866	0.0744608
	5.31111	0.0382407	0.074438
	5.33333	0.038617	0.0748088
	5.35556	0.0388417	0.0750077
	5.37778	0.038272	0.0745644
	5.4	0.0381721	0.0740626
	5.42222	0.03779	0.0737306
	5.44444	0.03757	0.0733543
	5.46667	0.0372111	0.0724879
	5.48889	0.0373441	0.0724449
	5.51111	0.0372575	0.0724706
	5.53333	0.0371352	0.072594
	5.55556	0.037366	0.0718048
	5.57778	0.0372754	0.0716666
	5.6	0.0375728	0.0714246
	5.62222	0.0375736	0.0716626
	5.64444	0.0373107	0.0711818
	5.66667	0.0371629	0.0704588
	5.68889	0.0368254	0.0704444
	5.71111	0.0365064	0.0706408
	5.73333	0.036625	0.0705674
	5.75556	0.0366508	0.0702849
	5.77778	0.0367941	0.0708123
	5.8	0.0369346	0.0703961
	5.82222	0.0371679	0.0697059
	5.84444	0.0371882	0.0689642
	5.86667	0.036782	0.0682405
	5.88889	0.0361164	0.0676811
	5.91111	0.0354221	0.0670409
	5.93333	0.0350407	0.0665967
	5.95556	0.0350174	0.0666166
	5.97778	0.0353606	0.066016
	6	0.0359465	0.0657523
	6.02222	0.0358081	0.0652639
	6.04444	0.0356114	0.0655295
	6.06667	0.0349734	0.0648995
	6.08889	0.0343275	0.0642631
	6.11111	0.0336084	0.0639964
	6.13333	0.0329434	0.0634962
	6.15556	0.0327609	0.0634618
	6.17778	0.0320796	0.0635982
	6.2	0.0322811	0.0639119
	6.22222	0.0323024	0.0640377
	6.24444	0.03252	0.0642876
	6.26667	0.0326587	0.0643839
	6.28889	0.0329445	0.0651396
	6.31111	0.03316	0.0655348
	6.33333	0.0336254	0.0655547
	6.35556	0.0341788	0.0657848
	6.37778	0.0345291	0.0662523
	6.4	0.0346961	0.0658962
	6.42222	0.0346006	0.0659003
	6.44444	0.0346308	0.0660627
	6.46667	0.0347463	0.0657604
	6.48889	0.0346317	0.0649474
	6.51111	0.0347287	0.0660289
	6.53333	0.034843	0.0657535
	6.55556	0.0351926	0.0665979
	6.57778	0.0356365	0.0660526
	6.6	0.0356827	0.065698
	6.62222	0.0357704	0.0654469
	6.64444	0.0353086	0.0648759
	6.66667	0.0346282	0.0645865
	6.68889	0.0337006	0.0645339
	6.71111	0.0330828	0.0647773
	6.73333	0.0324603	0.064359
	6.75556	0.0319782	0.0642379
	6.77778	0.0320301	0.0640056
	6.8	0.032404	0.0639601
	6.82222	0.0328536	0.0637924
	6.84444	0.0334803	0.0638007
	6.86667	0.0337377	0.064221
	6.88889	0.0339403	0.064181
	6.91111	0.0338775	0.0636544
	6.93333	0.0333673	0.0632332
	6.95556	0.0329509	0.0621102
	6.97778	0.0324282	0.0617484
	7	0.0319378	0.0608147
	7.02222	0.0316281	0.0599712
	7.04444	0.0314096	0.0596046
	7.06667	0.0310076	0.0592719
	7.08889	0.0313463	0.0598863
	7.11111	0.0317411	0.0589899
	7.13333	0.0318748	0.0590427
	7.15556	0.0321473	0.0582456
	7.17778	0.0314571	0.0577825
	7.2	0.0311839	0.0572434
	7.22222	0.030533	0.0568497
	7.24444	0.0300788	0.0565985
	7.26667	0.0303031	0.0559483
	7.28889	0.0305585	0.0556784
	7.31111	0.0310007	0.0558413
	7.33333	0.0308726	0.0557043
	7.35556	0.0305235	0.0556939
	7.37778	0.0308913	0.0551521
	7.4	0.0310717	0.054832
	7.42222	0.0315377	0.0545712
	7.44444	0.0315765	0.054316
	7.46667	0.032128	0.0540088
	7.48889	0.0321775	0.0539091
	7.51111	0.0322441	0.0544536
	7.53333	0.0320329	0.0547507
	7.55556	0.0316706	0.0553352
	7.57778	0.031225	0.0547832
	7.6	0.031202	0.0549001
	7.62222	0.0309881	0.0545999
	7.64444	0.0307655	0.0549058
	7.66667	0.0305111	0.0547467
	7.68889	0.0301712	0.0546927
	7.71111	0.0298154	0.0548987
	7.73333	0.0292269	0.0548548
	7.75556	0.0287465	0.0543563
	7.77778	0.0283587	0.0543305
	7.8	0.0280438	0.0545892
	7.82222	0.027967	0.0544861
	7.84444	0.0274341	0.0544513
	7.86667	0.0267984	0.0538906
	7.88889	0.025988	0.0536408
	7.91111	0.0256357	0.0531979
	7.93333	0.0254123	0.053017
	7.95556	0.0250823	0.0530117
	7.97778	0.0249593	0.0531265
	8	0.0247387	0.0530851
	8.02222	0.0246111	0.0528808
	8.04444	0.0243507	0.0532601
	8.06667	0.0242015	0.0525907
	8.08889	0.0241869	0.0529231
	8.11111	0.0242832	0.0525144
	8.13333	0.0243183	0.0529401
	8.15556	0.0244895	0.0534771
	8.17778	0.0243801	0.0534021
	8.2	0.0243866	0.0536171
	8.22222	0.0249239	0.0537269
	8.24444	0.0255188	0.054112
	8.26667	0.0267577	0.0539366
	8.28889	0.0273716	0.0545283
	8.31111	0.0271371	0.0540893
	8.33333	0.0262264	0.0542773
	8.35556	0.025091	0.0536935
	8.37778	0.0243885	0.0532915
	8.4	0.0242594	0.0534645
	8.42222	0.0243889	0.0531061
	8.44444	0.0246684	0.05232
	8.46667	0.0250381	0.0515715
	8.48889	0.0253173	0.0513718
	8.51111	0.0255613	0.0508016
	8.53333	0.0260266	0.0506789
	8.55556	0.0260993	0.0509701
	8.57778	0.0258314	0.0514255
	8.6	0.0256402	0.05101
	8.62222	0.0251544	0.0506849
	8.64444	0.0245467	0.0505564
	8.66667	0.0239736	0.0501918
	8.68889	0.0234615	0.0500282
	8.71111	0.0231076	0.0495494
	8.73333	0.0228872	0.0496114
	8.75556	0.0227723	0.0498336
	8.77778	0.0224152	0.0493687
	8.8	0.0216796	0.0494311
	8.82222	0.0211031	0.0491539
	8.84444	0.0205201	0.0486704
	8.86667	0.0203547	0.0485017
	8.88889	0.0204099	0.0478669
	8.91111	0.0200315	0.0473884
	8.93333	0.0198294	0.0477296
	8.95556	0.0198967	0.0475399
	8.97778	0.0195864	0.0469314
	9	0.0197175	0.0467757
	9.02222	0.0198071	0.0472123
	9.04444	0.0200453	0.0467539
	9.06667	0.0201125	0.0470771
	9.08889	0.0199578	0.0465279
	9.11111	0.0200052	0.0467552
	9.13333	0.0204652	0.0466204
	9.15556	0.0205367	0.0466432
	9.17778	0.0211528	0.0466167
	9.2	0.0216512	0.0462858
	9.22222	0.0214734	0.0459101
	9.24444	0.0217041	0.0456627
	9.26667	0.0211281	0.0455665
	9.28889	0.0204048	0.0454363
	9.31111	0.020178	0.0454769
	9.33333	0.0200259	0.0450037
	9.35556	0.0199605	0.0448634
	9.37778	0.0203039	0.0457154
	9.4	0.0205863	0.045984
	9.42222	0.0208812	0.0466494
	9.44444	0.0211994	0.0466967
	9.46667	0.0218039	0.0473876
	9.48889	0.0221061	0.0480034
	9.51111	0.0228094	0.0476134
	9.53333	0.0237028	0.0479383
	9.55556	0.0243756	0.0480832
	9.57778	0.0252464	0.0473619
	9.6	0.0255657	0.0476253
	9.62222	0.0253965	0.0474226
	9.64444	0.0250891	0.047897
	9.66667	0.0245236	0.0475318
	9.68889	0.0242734	0.0480763
	9.71111	0.0240955	0.0486166
	9.73333	0.0242257	0.0484713
	9.75556	0.0241802	0.0479776
	9.77778	0.0237888	0.0478185
	9.8	0.023251	0.0480467
	9.82222	0.0227439	0.0480134
	9.84444	0.0226131	0.0480305
	9.86667	0.0228062	0.0481247
	9.88889	0.0230804	0.0480086
	9.91111	0.0238496	0.0480586
	9.93333	0.0245254	0.0479104
	9.95556	0.0243215	0.0475257
	9.97778	0.0233485	0.0463904
	10	0.0220827	0.0471199
	10.0222	0.0211919	0.0470431
	10.0444	0.0206801	0.0469935
	10.0667	0.0206615	0.0470836
	10.0889	0.0206583	0.0473334
	10.1111	0.0207255	0.0482045
	10.1333	0.0206738	0.0481336
	10.1556	0.0208769	0.0474822
	10.1778	0.0211193	0.0470421
	10.2	0.021081	0.0471512
	10.2222	0.0211111	0.046887
	10.2444	0.0214409	0.0467885
	10.2667	0.0216738	0.0469925
	10.2889	0.0223398	0.046693
	10.3111	0.0230189	0.0457334
	10.3333	0.0236771	0.046327
	10.3556	0.0235774	0.0451281
	10.3778	0.0230081	0.0450598
	10.4	0.0221989	0.0457638
	10.4222	0.0215221	0.0447354
	10.4444	0.021007	0.0446024
	10.4667	0.0203189	0.0443428
	10.4889	0.0197324	0.0443051
	10.5111	0.0191085	0.0440787
	10.5333	0.0189637	0.0441035
	10.5556	0.0186084	0.0437437
	10.5778	0.0189935	0.0439768
	10.6	0.0189132	0.0440585
	10.6222	0.0192377	0.0439497
	10.6444	0.0191922	0.0436135
	10.6667	0.0193236	0.0440513
	10.6889	0.019308	0.0432732
	10.7111	0.0190496	0.0430268
	10.7333	0.0190375	0.0432523
	10.7556	0.0185527	0.0426128
	10.7778	0.0189349	0.0422839
	10.8	0.0187452	0.0430925
	10.8222	0.0192105	0.0430316
	10.8444	0.0195092	0.0429653
	10.8667	0.0199036	0.0426295
	10.8889	0.0201286	0.0427076
	10.9111	0.020521	0.0430835
	10.9333	0.020663	0.0428303
	10.9556	0.020838	0.0434958
	10.9778	0.0207523	0.0426856
	11	0.0206593	0.0425393
	11.0222	0.0203627	0.0418035
	11.0444	0.0197135	0.0409949
	11.0667	0.018972	0.0400795
	11.0889	0.0191336	0.0400477
	11.1111	0.0195504	0.0402281
	11.1333	0.0197247	0.0398312
	11.1556	0.0197339	0.0397592
	11.1778	0.0191397	0.039132
	11.2	0.0185351	0.0382546
	11.2222	0.0180954	0.0378952
	11.2444	0.0179333	0.0373088
	11.2667	0.0176003	0.037222
	11.2889	0.0173557	0.0377205
	11.3111	0.0167458	0.0381425
	11.3333	0.0160225	0.0373828
	11.3556	0.0153101	0.0366558
	11.3778	0.0152892	0.0368516
	11.4	0.0150449	0.0366053
	11.4222	0.0148049	0.0368631
	11.4444	0.014579	0.0368375
	11.4667	0.0140311	0.0368514
	11.4889	0.014109	0.036375
	11.5111	0.0147631	0.0365211
	11.5333	0.0156667	0.0369371
	11.5556	0.017839	0.0366845
	11.5778	0.019829	0.0362404
	11.6	0.0206904	0.0361814
	11.6222	0.019989	0.0361046
	11.6444	0.017796	0.035853
	11.6667	0.0163995	0.0353199
	11.6889	0.0159662	0.0348409
	11.7111	0.0155773	0.0357551
	11.7333	0.0156721	0.0356732
	11.7556	0.0158171	0.0354389
	11.7778	0.0160668	0.0365279
	11.8	0.0167845	0.0367211
	11.8222	0.0176879	0.0379715
	11.8444	0.0184215	0.0379245
	11.8667	0.0191549	0.0384033
	11.8889	0.0196512	0.0391154
	11.9111	0.0195664	0.0394516
	11.9333	0.0193785	0.0397909
	11.9556	0.0189032	0.0401022
	11.9778	0.0186759	0.0397425
	12	0.0180834	0.0399775
	12.0222	0.0180817	0.0396316
	12.0444	0.0177881	0.0389532
	12.0667	0.0177362	0.0388445
	12.0889	0.0174812	0.0391682
	12.1111	0.0171958	0.0386846
	12.1333	0.0165599	0.0388225
	12.1556	0.0159615	0.0386593
	12.1778	0.0160235	0.0386346
	12.2	0.0164051	0.0390014
	12.2222	0.0167456	0.0397175
	12.2444	0.0169025	0.0393636
	12.2667	0.0168942	0.0390498
	12.2889	0.016938	0.0390656
	12.3111	0.0170902	0.0387214
	12.3333	0.0170005	0.0392751
	12.3556	0.0165598	0.0392268
	12.3778	0.016454	0.0389802
	12.4	0.0163136	0.0397019
	12.4222	0.0162209	0.0396604
	12.4444	0.0162841	0.0400821
	12.4667	0.0164496	0.0398487
	12.4889	0.0166857	0.0397297
	12.5111	0.0167782	0.0397083
	12.5333	0.0171059	0.0391759
	12.5556	0.0170054	0.0395344
	12.5778	0.016968	0.0384623
	12.6	0.0169133	0.0385403
	12.6222	0.016537	0.0393507
	12.6444	0.01657	0.0389472
	12.6667	0.0164349	0.0394185
	12.6889	0.0166049	0.0396914
	12.7111	0.0168407	0.0402338
	12.7333	0.0171164	0.0404603
	12.7556	0.0176503	0.0406899
	12.7778	0.0181566	0.0411778
	12.8	0.0186833	0.0408973
	12.8222	0.0190118	0.0406528
	12.8444	0.0190727	0.0410575
	12.8667	0.0189526	0.0404348
	12.8889	0.0190506	0.0399183
	12.9111	0.0190926	0.0398651
	12.9333	0.0198445	0.039423
	12.9556	0.0206752	0.0394994
	12.9778	0.0214504	0.0395386
	13	0.022011	0.039333
	13.0222	0.0217145	0.0391321
	13.0444	0.0210479	0.0392517
	13.0667	0.0201192	0.0388997
	13.0889	0.0190255	0.0390855
	13.1111	0.0182795	0.0387763
	13.1333	0.0175075	0.0383081
	13.1556	0.0168764	0.0383714
	13.1778	0.0168133	0.0373183
	13.2	0.0162356	0.037255
	13.2222	0.0161175	0.0370154
	13.2444	0.015872	0.0364881
	13.2667	0.0156255	0.0362443
	13.2889	0.015106	0.0363631
	13.3111	0.0149277	0.0362333
	13.3333	0.0152284	0.0362551
	13.3556	0.0157098	0.0360556
	13.3778	0.0163272	0.0357055
	13.4	0.016297	0.0360769
	13.4222	0.0161106	0.0359707
	13.4444	0.0156418	0.0357367
	13.4667	0.0154552	0.0353457
	13.4889	0.0157714	0.0351448
	13.5111	0.0162518	0.0351874
	13.5333	0.0165678	0.0353803
	13.5556	0.0174248	0.0361575
	13.5778	0.0178096	0.0363638
	13.6	0.0175822	0.0361443
	13.6222	0.0171954	0.0364537
	13.6444	0.0167774	0.0356395
	13.6667	0.0165822	0.0358341
	13.6889	0.0159128	0.0354556
	13.7111	0.015264	0.0352588
	13.7333	0.0145176	0.0351755
	13.7556	0.0136693	0.0350485
	13.7778	0.0135799	0.0343968
	13.8	0.0135513	0.0347451
	13.8222	0.0136039	0.0350109
	13.8444	0.0138942	0.034492
	13.8667	0.0144951	0.0340833
	13.8889	0.0156637	0.0345105
	13.9111	0.0172425	0.0343438
	13.9333	0.018953	0.0343295
	13.9556	0.0195014	0.0339503
	13.9778	0.0186498	0.0338446
	14	0.0174207	0.0341363
	14.0222	0.0159428	0.0342572
	14.0444	0.0151584	0.0349457
	14.0667	0.0148975	0.0349181
	14.0889	0.0148678	0.0354455
	14.1111	0.0150417	0.0346174
	14.1333	0.0155425	0.0346991
	14.1556	0.0159816	0.0347915
	14.1778	0.0162818	0.0353834
	14.2	0.0161836	0.0352275
	14.2222	0.0156914	0.0352423
	14.2444	0.0152125	0.0350424
	14.2667	0.0146417	0.0341106
	14.2889	0.0145947	0.0339628
	14.3111	0.0145908	0.0336046
	14.3333	0.0144953	0.0333049
	14.3556	0.0144219	0.0334806
	14.3778	0.0146224	0.0342814
	14.4	0.0147508	0.0342143
	14.4222	0.0148641	0.0340219
	14.4444	0.0149978	0.033887
	14.4667	0.0156091	0.034392
	14.4889	0.0161328	0.0343802
	14.5111	0.0164862	0.0349989
	14.5333	0.0164714	0.034829
	14.5556	0.0165593	0.0335254
	14.5778	0.0167756	0.0330306
	14.6	0.0164592	0.0326916
	14.6222	0.0168264	0.0325631
	14.6444	0.0194113	0.0327685
	14.6667	0.0195378	0.032883
	14.6889	0.0225941	0.0320466
	14.7111	0.0220237	0.032381
	14.7333	0.0196142	0.032324
	14.7556	0.0185798	0.0321801
	14.7778	0.0161187	0.0323527
	14.8	0.0156107	0.031897
	14.8222	0.0159058	0.0317538
	14.8444	0.016223	0.0316673
	14.8667	0.0167038	0.031267
	14.8889	0.0166803	0.031537
	14.9111	0.016466	0.0313345
	14.9333	0.0165044	0.0309815
	14.9556	0.0162541	0.0310629
	14.9778	0.0158946	0.0320336
	15	0.0155924	0.0317457
	15.0222	0.0152165	0.0315231
	15.0444	0.014449	0.0316927
	15.0667	0.0147919	0.0313991
	15.0889	0.0148708	0.0312219
	15.1111	0.0148993	0.0309118
	15.1333	0.0148815	0.0307381
	15.1556	0.0148853	0.0305467
	15.1778	0.0145452	0.0302691
	15.2	0.014054	0.0294904
	15.2222	0.0136331	0.0297329
	15.2444	0.013156	0.0292916
	15.2667	0.0132579	0.0300535
	15.2889	0.0132277	0.0306642
	15.3111	0.0133852	0.0308576
	15.3333	0.013776	0.0314116
	15.3556	0.0138951	0.0319218
	15.3778	0.0144572	0.0319444
	15.4	0.0147891	0.0326527
	15.4222	0.0152384	0.0328687
	15.4444	0.016081	0.0329572
	15.4667	0.016825	0.0332013
	15.4889	0.0175903	0.0334383
	15.5111	0.0180656	0.0332147
	15.5333	0.0184485	0.0330307
	15.5556	0.018553	0.0324232
	15.5778	0.0187111	0.0322116
	15.6	0.0184982	0.0322097
	15.6222	0.0178266	0.0318488
	15.6444	0.0170031	0.0311845
	15.6667	0.0165212	0.0314306
	15.6889	0.0161014	0.0319259
	15.7111	0.016106	0.03176
	15.7333	0.0163851	0.0313995
	15.7556	0.0165471	0.0316097
	15.7778	0.0165475	0.0311818
	15.8	0.0173198	0.031307
	15.8222	0.0176864	0.0311486
	15.8444	0.0181223	0.0311484
	15.8667	0.0186319	0.0300515
	15.8889	0.0187108	0.0301246
	15.9111	0.0185556	0.0298055
	15.9333	0.0178842	0.0301535
	15.9556	0.0174524	0.0292035
	15.9778	0.0172057	0.0291928
	16	0.0173983	0.0287186
	16.0222	0.0175599	0.0287204
	16.0444	0.0178551	0.0287881
	16.0667	0.0172421	0.0288831
	16.0889	0.0161505	0.028449
	16.1111	0.0147269	0.0286428
	16.1333	0.0142229	0.0295985
	16.1556	0.0141769	0.0295398
	16.1778	0.0145651	0.0303852
	16.2	0.0148862	0.0300495
	16.2222	0.0145886	0.0293147
	16.2444	0.0143169	0.0294031
	16.2667	0.0139221	0.0291126
	16.2889	0.0134619	0.029336
	16.3111	0.0133756	0.0293146
	16.3333	0.0134994	0.0296926
	16.3556	0.0138908	0.0301704
	16.3778	0.0143834	0.030526
	16.4	0.0150369	0.0303543
	16.4222	0.015512	0.0299727
	16.4444	0.0155893	0.0298218
	16.4667	0.0150746	0.0298575
	16.4889	0.0152415	0.0299207
	16.5111	0.015241	0.0295466
	16.5333	0.0155498	0.0294472
	16.5556	0.0156029	0.029879
	16.5778	0.0158577	0.0298749
	16.6	0.0163485	0.0294052
	16.6222	0.0166311	0.0299474
	16.6444	0.017072	0.029532
	16.6667	0.0171331	0.0293614
	16.6889	0.0167729	0.0298311
	16.7111	0.0162191	0.0304483
	16.7333	0.0155725	0.0294412
	16.7556	0.0152449	0.0293233
	16.7778	0.0149425	0.0288428
	16.8	0.0145605	0.0293329
	16.8222	0.0142235	0.0294284
	16.8444	0.0141529	0.0294917
	16.8667	0.0139955	0.029713
	16.8889	0.0140537	0.0296729
	16.9111	0.0142909	0.0292763
	16.9333	0.0143382	0.0291714
	16.9556	0.0143108	0.0287479
	16.9778	0.014161	0.0286948
	17	0.013827	0.0287528
	17.0222	0.0131432	0.0281615
	17.0444	0.0123093	0.0279559
	17.0667	0.011706	0.0278176
	17.0889	0.0112601	0.0274699
	17.1111	0.0113178	0.0274221
	17.1333	0.0113287	0.027194
	17.1556	0.0115424	0.0273341
	17.1778	0.0117211	0.0267589
	17.2	0.011716	0.0268509
	17.2222	0.0118125	0.0272255
	17.2444	0.0119444	0.02706
	17.2667	0.0120324	0.0274007
	17.2889	0.0123115	0.027282
	17.3111	0.0124324	0.0272953
	17.3333	0.0128833	0.0276333
	17.3556	0.0131871	0.0273377
	17.3778	0.0134871	0.0277579
	17.4	0.0132336	0.0275122
	17.4222	0.0131628	0.0278919
	17.4444	0.0126859	0.0270942
	17.4667	0.0121885	0.0278038
	17.4889	0.0112549	0.0274754
	17.5111	0.0106596	0.0271888
	17.5333	0.0104336	0.0273431
	17.5556	0.0104278	0.0264545
	17.5778	0.0105396	0.0259443
	17.6	0.0111363	0.0259829
	17.6222	0.0111547	0.0266657
	17.6444	0.0118347	0.0262849
	17.6667	0.012247	0.0266094
	17.6889	0.0123248	0.0264665
	17.7111	0.0123835	0.0264641
	17.7333	0.0125858	0.0266948
	17.7556	0.0126661	0.0264848
	17.7778	0.0128209	0.0265525
	17.8	0.0123929	0.0265826
	17.8222	0.0123833	0.0263086
	17.8444	0.0123566	0.0264535
	17.8667	0.01237	0.0260035
	17.8889	0.0124034	0.0264338
	17.9111	0.0124746	0.0262356
	17.9333	0.0121207	0.026911
	17.9556	0.0118258	0.0269494
	17.9778	0.0118017	0.0271848
	18	0.0117552	0.0273669
	18.0222	0.0120494	0.0274545
	18.0444	0.012308	0.0278512
	18.0667	0.0125861	0.0282128
	18.0889	0.0125321	0.0282166
	18.1111	0.0130833	0.0287388
	18.1333	0.0129909	0.0293042
	18.1556	0.013049	0.028906
	18.1778	0.0127563	0.028663
	18.2	0.012726	0.0283456
	18.2222	0.0126407	0.0283906
	18.2444	0.01251	0.0284433
	18.2667	0.0124989	0.0285924
	18.2889	0.0119257	0.0284625
	18.3111	0.0115099	0.0284423
	18.3333	0.0115413	0.0289531
	18.3556	0.0111886	0.0288575
	18.3778	0.0109953	0.0288594
	18.4	0.0108354	0.029142
	18.4222	0.0106471	0.0286234
	18.4444	0.0105677	0.0280371
	18.4667	0.0106496	0.0275672
	18.4889	0.0109149	0.028466
	18.5111	0.0112734	0.0283238
	18.5333	0.011393	0.0282801
	18.5556	0.0112966	0.0282992
	18.5778	0.0115046	0.0281054
	18.6	0.0117681	0.0280842
	18.6222	0.0125187	0.028137
	18.6444	0.0133281	0.0282056
	18.6667	0.0139936	0.0287714
	18.6889	0.0138831	0.0286015
	18.7111	0.0133227	0.0283638
	18.7333	0.0131279	0.028169
	18.7556	0.0132505	0.0287362
	18.7778	0.013393	0.0286623
	18.8	0.0137298	0.0289023
	18.8222	0.0138775	0.0291962
	18.8444	0.0138829	0.0293197
	18.8667	0.0136739	0.0289072
	18.8889	0.0132236	0.0277929
	18.9111	0.0131907	0.0274338
	18.9333	0.0131038	0.0272453
	18.9556	0.013658	0.0268228
	18.9778	0.0137778	0.0272948
	19	0.0139367	0.0271831
	19.0222	0.0137407	0.0267239
	19.0444	0.0133662	0.0269006
	19.0667	0.0129697	0.0272396
	19.0889	0.0125505	0.0273974
	19.1111	0.0122158	0.0280864
	19.1333	0.0121301	0.0278467
	19.1556	0.0121088	0.0278186
	19.1778	0.0126424	0.0282586
	19.2	0.0130071	0.0279718
	19.2222	0.0136341	0.0282722
	19.2444	0.0141559	0.0289737
	19.2667	0.0145587	0.0286219
	19.2889	0.0148017	0.0281613
	19.3111	0.0149339	0.0280114
	19.3333	0.014911	0.02824
	19.3556	0.0148162	0.0279161
	19.3778	0.0145558	0.0278725
	19.4	0.0139807	0.0280956
	19.4222	0.0135308	0.0279087
	19.4444	0.0131301	0.0273135
	19.4667	0.0129686	0.0265624
	19.4889	0.0126214	0.0265569
	19.5111	0.0127282	0.0268774
	19.5333	0.0124377	0.0268776
	19.5556	0.0123278	0.0268101
	19.5778	0.0125556	0.0267607
	19.6	0.0125821	0.0267508
	19.6222	0.0122255	0.0263943
	19.6444	0.0117344	0.0263785
	19.6667	0.0110082	0.0259798
	19.6889	0.0106862	0.0258419
	19.7111	0.0101573	0.0253105
	19.7333	0.0102575	0.0251813
	19.7556	0.0102045	0.0249827
	19.7778	0.0104575	0.0248511
	19.8	0.0104426	0.0247903
	19.8222	0.0105945	0.0244089
	19.8444	0.010321	0.0239375
	19.8667	0.0103795	0.0236698
	19.8889	0.010359	0.023665
	19.9111	0.0104608	0.0233882
	19.9333	0.0107089	0.0227668
	19.9556	0.0104597	0.0233247
	19.9778	0.0105764	0.0231919

## Sheet: Fig1f,g
k=1						k=2						k=3						k=4						k=5						k=6						k=7						k=8						k=9
Size	PDF(Size)	Duration	PDF(Duration)	Duration	Mean size	Size	PDF(Size)	Duration	PDF(Duration)	Duration	Mean size
0.101224	0.87096	1.29459	0.353626	1	0.649877	0.124385	0.144334	1.27892	0.153752	1	0.705944	0.167404	0.0538334	1.25817	0.138132	1	0.921626	0.230112	0.0483547	1.26298	0.135636	1	1.39753	0.31645	0.0395909	1.25281	0.135668	1	1.88571	0.404201	0.0161531	1.24914	0.117936	1	2.68394	0.480573	0.00876882	1.24923	0.116184	1	2.9167	0.5585	0.0156465	1.24932	0.10382	1	3.4048	0.794165	0.0120426
0.180954	0.358586	2.09121	0.0850557	2	1.38445	0.221083	0.115311	2.0254	0.0555713	2	1.53457	0.293014	0.082016	1.9398	0.0771058	2	2.97217	0.400793	0.0249861	1.95948	0.0737419	2	4.27054	0.542383	0.024674	1.91798	0.0755859	2	5.9854	0.690255	0.0223576	1.90308	0.0612996	2	7.82578	0.813684	0.0215127	1.90345	0.0612545	2	10.9872	0.942627	0.0255865	1.90383	0.0547747	2	13.604	1.35382	0.0179325
0.323483	0.194049	3.37802	0.0314676	3	1.52772	0.392954	0.105081	3.20759	0.0248265	3	2.99935	0.512875	0.0497857	2.99071	0.0344552	3	5.39437	0.698076	0.0518034	3.04008	0.0351609	3	8.85897	0.929623	0.0502325	2.9363	0.0341715	3	12.5492	1.17875	0.0251773	2.89936	0.0372696	3	16.3479	1.37769	0.0249408	2.90029	0.0361811	3	18.6195	1.59095	0.0131825	2.90121	0.0366867	3	19.1621	2.30788	0.00430337
0.578275	0.10855	5.45665	0.0162984	4	2.43068	0.698441	0.0575778	5.07979	0.0373082	4	5.01822	0.897705	0.0675951	4.61097	0.0311037	4	10.4458	1.21586	0.0482742	4.71661	0.0344004	4	14.3714	1.59334	0.0218022	4.49529	0.0397959	4	19.1435	2.01295	0.0154806	4.41721	0.0465558	4	24.8972	2.33265	0.0105614	4.41916	0.0443978	4	26.4709	2.68517	0.00520703	4.42112	0.0434705	4	36.7986	3.93427	0.00850814
1.03375	0.206386	8.81436	0.0130686	5	3.65941	1.24142	0.0809856	8.04476	0.0163136	5	6.88433	1.57129	0.0374712	7.10902	0.0274216	5	12.9639	2.11771	0.024695	7.31769	0.0305945	5	20.6004	2.73092	0.0162654	6.88199	0.0341405	5	27.8512	3.43751	0.0155403	6.72966	0.0325584	5	33.7625	3.94954	0.0112443	6.73347	0.0291382	5	44.0171	4.53198	0.00725006	6.73727	0.0306368	5	46.515	6.70681	0.00619756
1.84799	0.0673624	14.2382	0.0102021	6	3.65825	2.2065	0.033522	12.7403	0.0170055	6	10.7438	2.75029	0.023374	10.9604	0.0240303	6	18.1869	3.68849	0.0180246	11.3532	0.0241359	6	28.7172	4.68069	0.014904	10.5359	0.0229443	6	36.184	5.87025	0.00793733	10.2527	0.0234494	6	43.7347	6.68718	0.00775593	10.2598	0.0234339	6	49.1954	7.64899	0.00763157	10.2668	0.022119	6	56.2221	11.4332	0.00550157
3.30357	0.0226306	22.9995	0.00751264	7	4.97065	3.92186	0.0174867	20.1766	0.0121932	7	12.9982	4.81394	0.0182837	16.8984	0.0156545	7	25.7496	6.42437	0.0115178	17.6142	0.0162881	7	34.5243	8.02252	0.00997341	16.1298	0.0181085	7	47.6246	10.0246	0.00805252	15.6201	0.0163013	7	56.0924	11.3224	0.00669936	15.6328	0.0156111	7	61.9703	12.9098	0.00601083	15.6455	0.0141017	7	76.5524	19.4903	0.00405768
5.90564	0.0132565	37.1521	0.00532335	8	6.26367	6.97075	0.0121047	31.9533	0.00916119	9	20.4661	8.42604	0.00991103	26.0533	0.0102865	9	33.7521	11.1896	0.00897452	27.328	0.00895684	8	46.1847	13.7503	0.00646087	24.6936	0.00929787	8	48.9854	17.119	0.00587694	23.7974	0.0106684	8	62.0791	19.1706	0.00519109	23.8197	0.0103806	8	84.3984	21.789	0.00362555	23.8419	0.00961528	8	99.5578	33.2254	0.00298918
10.5572	0.00848452	60.0133	0.00421287	9	8.12547	12.3899	0.00834627	50.6037	0.00492319	10	22.5984	14.7484	0.00700664	40.1679	0.00604011	10	42.4985	19.4892	0.00555229	42.3986	0.00532966	9	55.0573	23.5674	0.00495358	37.8044	0.00627168	9	69.4763	29.2342	0.00403023	36.2557	0.00663123	9	85.9275	32.4588	0.00354529	36.294	0.00672412	9	89.8073	36.775	0.0034693	36.3324	0.00724668	9	106.234	56.6397	0.0020782
18.8727	0.00526938	96.942	0.00192217	11	12.4238	22.0219	0.00564142	80.1401	0.00261464	11	25.2749	25.8148	0.00534124	61.9294	0.00345202	11	52.6139	33.9451	0.00488412	65.7803	0.00309117	10	62.7395	40.3937	0.00422947	57.8761	0.0038992	11	91.0425	49.9233	0.00294261	55.2359	0.00416982	10	95.3653	54.9578	0.00239471	55.3012	0.00431851	10	110.8	62.0681	0.00210059	55.3664	0.00456082	10	124.82	96.5545	0.0018934
33.7378	0.00377341	156.594	0.000827555	13	14.115	39.1419	0.00392617	126.916	0.00120582	13	35.7132	45.1846	0.00385598	95.4804	0.00154637	13	63.0095	59.1234	0.00276182	102.056	0.00127255	12	71.0873	69.2332	0.0023196	88.6046	0.00158378	12	99.8595	85.254	0.00223486	84.1526	0.00208828	12	120.948	93.0522	0.00200308	84.2623	0.002338	12	134.898	104.757	0.00177846	84.372	0.00256898	12	201.978	164.598	0.00114644
60.3114	0.00226285	252.953	0.000222671	15	17.5427	69.5712	0.00244117	200.995	0.000365208	15	52.4333	79.0884	0.00243468	147.208	0.000650374	15	74.5435	102.977	0.00190443	158.338	0.000503567	13	87.1916	118.663	0.00182127	135.648	0.000742325	14	126.517	145.588	0.00146566	128.207	0.000921579	14	138.672	157.552	0.00129621	128.39	0.000914392	14	161.028	176.808	0.0010557	128.573	0.000941775	14	267.533	280.592	0.00062794
107.816	0.00165832	408.606	6.42597e-05	17	22.1895	123.657	0.00171898	318.311	0.000125786	18	55.5319	138.432	0.00151684	226.96	0.000227013	17	87.8016	179.359	0.00118336	245.657	0.000154491	15	108.603	203.384	0.000945008	207.668	0.000254478	16	129.901	248.621	0.000796194	195.325	0.000338823	16	154.435	266.76	0.000732747	195.628	0.000378154	16	291.148	298.413	0.000611442	195.931	0.000437665	16	268.582	478.329	0.000400654
192.737	0.000788597	660.038	1.09077e-05	20	31.3591	219.788	0.000872376	504.103	3.53006e-05	20	66.941	242.302	0.000776093	349.918	7.14236e-05	19	109.723	312.396	0.000614414	381.13	4.38505e-05	18	136.778	348.592	0.000564428	317.927	8.42349e-05	18	170.627	424.57	0.000455752	297.581	8.92098e-05	18	196.32	451.665	0.000426311	298.078	0.000120044	18	298.056	503.655	0.000405998	298.576	0.00014288	18	240.434	815.413	0.000255327
344.547	0.000319337	1066.19	4.3693e-06	23	36.7837	390.654	0.000432908	798.337	6.68707e-06	23	86.4001	424.112	0.000400189	539.491	1.63923e-05	22	126.851	544.111	0.000298568	591.314	8.83242e-06	20	152.229	597.473	0.000282608	486.725	1.54061e-05	21	186.261	725.039	0.000262378	453.367	1.56698e-05	20	320.902	764.739	0.000244579	454.182	2.56714e-05	20	249.816	850.06	0.000237673	454.996	2.36768e-05	20	264.594	1390.05	0.000129666
615.931	9.56154e-05			27	47.1154	694.352	0.000155135			27	106.994	742.339	0.000153772			25	142.58	947.697	0.000113008			23	171.282	1024.04	0.00011289			24	289.538	1238.15	9.65968e-05			23	277.512	1294.82	0.000117164			23	289.298	1434.71	0.000115726			23	332.358	2369.63	5.15366e-05
1101.07	2.01776e-05			31	59.9399	1234.15	4.04403e-05			31	118.68	1299.35	4.50824e-05			29	177.976	1650.64	3.657e-05			26	212.667	1755.17	4.59108e-05			27	341.04	2114.39	3.66342e-05			26	302.564	2192.33	4.19922e-05			26	337.792	2421.48	4.01296e-05			26	392.669	4039.54	2.25828e-05
1968.33	7.16647e-06			36	68.1411	2193.59	1.03122e-05			35	142.008	2274.3	1.45292e-05			33	193.566	2874.97	1.40298e-05			30	288.432	3008.3	1.628e-05			31	308.547	3610.74	1.60276e-05			30	340.322	3711.96	1.98234e-05			30	434.506	4086.94	1.90726e-05			30	478.698	6886.25	9.72179e-06
3518.69	2.10466e-06			41	88.1893	3898.9	4.42045e-06			41	182.954	3980.79	5.50872e-06			37	222.051	5007.44	4.33307e-06			34	285.489	5156.1	5.63283e-06			35	339.531	6166.07	5.05373e-06			34	417.618	6284.93	6.39555e-06			34	494.819	6897.85	7.80384e-06			34	589.671	11739.1	2.66344e-06
6290.2	6.16697e-07			48	103.837	6929.94	1.70982e-06			47	183.593	6967.74	2.19875e-06			42	312.685	8721.63	1.08442e-06			39	382.946	8837.36	1.57878e-06			40	434.221	10529.8	1.18375e-06			38	539.121	10641.4	1.91911e-06			38	615.342	11642.1	2.01162e-06			38	627.464	20011.8	9.19057e-08
				55	133.395					54	237.177					48	346.116					45	382.511					45	524.562					43	544.702					44	654.237					44	744.725
				64	143.602					62	299.01					55	384.571					51	469.605					52	624.454					49	717.665					49	748.641					49	844.504
				74	168.257					71	320.962					63	424.918					59	562.361					59	739.437					56	755.986					56	875.882					56	1066.94
				85	210.951					82	410.451					72	550.7					67	710.781					67	827.41					64	930.172					64	1097.87					64	1192.11
				99	244.198					94	505.2					82	620.907					76	861.098					76	985.443					72	1073.92					72	1274.42					72	1623.12
				114	300.675					108	563.61					93	764.603					87	870.84					86	1157.39					82	1367.63					82	1640.34					82	1694.26
				132	319.099					124	666.995					106	900.83					99	1091.14					98	1436.62					93	1569.34					93	1737.94					93	2135.28
				152	432.567					142	969.937					121	1000.11					113	1398.95					112	1702.48					106	1972.63					106	2165.15					106	2428.71
				176	579.082					163	889.542					138	1297.77					130	1802.01					127	1990.08					120	2446.84					120	2810.11					120	2790.87
				203	674.792					187	1013.25					157	1616.71					148	1939.24					144	2622.54					136	2722.39					136	2887.12					137	3525.88
				234	825.733					215	1243.96					178	1828.82					169	2387.87					164	3052.37					155	2976.9					155	3726.28					155	4260.38
				271	896.597					246	1924.57					203	2357.71					192	3189.16					186	3079.91					175	3939.54					176	4200.21					176	4815.88
				313	1222.83					283	2381.44					231	3044.45					220	3571.05					212	3944.56					199	4478.69					199	5062.12					200	5264.29
				361	1156.29					325	2893.16					264	3974.21					251	3897.2					241	4733.47					226	5397.06					226	5737.93					227	6750.04
				417	2118.77					373	3915.01					300	3745.42					286	5126.54					273	6242.1					256	6155.2					257	6935.54					257	8370.68
				481	3015.47					428	4100.17					342	4379.65					326	5798.11					311	6636.82					291	7870.05					291	8495.99					292	7746.97
				556	2749.5					491	4589.63					389	5241.38					372	6678.52					353	7760.2					330	8962.95					331	8774.35					331	9878.01
				642	3199.74					564	5020.11					443	6823.42					424	8053.94					401	9789.5					374	9268.63					375	10442					376	12144.8
				741	4804.6					647	6871.09					504	nan					484	8840.11					456	nan					425	10963.1					426	11264.2					426	10777.3
				855	3534.34					743	8288.47					574	8234.66					552	nan					518	10507					482	11640.2					483	11647					484	11754
				988	6359.71					852	8238.28											630	10506.2
				1140	6207.12
[truncated: 94 more columns]

## Sheet: Fig1h
	k	1	2	3	4	5	6	7	8	9	10	11	12	13	14	15	16	17	18	19	20	21	22	23	24
	chi	0.997651	1.23724	1.50861	1.76253	1.91425	2.03116	1.98418	1.94725	1.93192	2.07313	2.06955	2.01559	1.99274	2.09434	2.14425	1.96315	1.87395	1.80948	1.64626	1.5775	1.55513	1.24923	0.941487	0.907649

## Sheet: Fig1i
	jRGECO1a			8193			8191			8185			6841			3963
	pool thrH zs k8			thrH zs k12			thrH zs k4			thrH zs k7			thrH z2 k5			thrH z2 k4
	1	3.20936		1	2.94906		1	1.51059		1	5.1469		1	2.27205		1	1.37868
	2	11.4627		2	10.3186		2	6.01431		2	16.8973		2	8.0433		2	4.29777
	3	24.1831		3	26.2382		3	9.0591		3	35.7196		3	16.5637		3	8.96491
	4	44.6786		4	37.2964		4	16.3877		4	74.8945		4	36.9126		4	14.7344
	5	56.7751		5	44.8806		5	27.0754		5	88.7161		5	56.6853		5	20.3465
	6	71.5871		6	52.7537		6	32.1729		6	113.084		6	64.8571		6	29.584
	7	85.2652		7	62.7824		7	37.0492		7	119.435		7	93.1899		7	33.6415
	8	99.2859		8	74.3147		8	53.835		8	139.44		8	93.1878		8	46.6873
	9	114.627		9	92.4461		9	64.3487		9	139.154		9	139.208		9	54.6362
	10	133.776		10	101.502		10	64.6182		10	166.696		10	130.951		10	55.9636
	11	148.208		11	112.683		11	79.0351		11	182.326		11	157.618		11	68.2777
	12	153.155		12	157.122		12	96.692		12	206.216		12	186.843		12	71.538
	13	212.431		13	152.916		13	102.352		13	233.693		13	189.936		13	81.6673
	14	220.393		14	178.952		14	114.66		14	222.209		14	204.63		14	91.4892
	15	211.413		15	149.878		15	138.065		15	243.405		15	186.986		15	100.655
	16	227.263		16	178.858		16	132.855		16	280.924		16	211.175		16	106.595
	17	256.803		17	246.764		17	127.048		17	307.862		17	215.124		17	116.866
	18	263.562		18	270.349		18	152.239		18	331.893		18	227.743		18	140.92
	19	294.083		19	214.765		19	154.979		19	340.066		19	265.808		19	136.655
	20	293.918		20	265.014		20	163.065		20	383.119		20	274.602		20	151.666
	21	328.414		21	286.267		21	162.091		21	389.567		21	288.283		21	139.481
	22	328.339		22	283.131		22	181.859		22	370.778		22	297.639		22	160.567
	23	326.05		23	287.806		23	195.418		23	388.244		23	335.661		23	152.125
	24	375.721		24	349.378		24	198.753		24	403.605		24	310.661		24	181.447
	25	405.38		25	378.174		25	216.577		25	400.404		25	334.549		25	177.848
	26	399.766		26	392.853		26	205.046		26	465.635		26	343.279		26	183.912
	27	437.142		27	330.93		27	198.433		27	483.465		27	376.792		27	210.915
	28	415.686		28	372.297		28	237.824		28	528.686		28	389.74		28	236.781
	29	469.03		29	394.446		29	236.52		29	505.514		29	391.14		29	229.734
	30	504.426		30	401.297		30	234.63		30	520.789		30	394.169		30	231.795
	31	511.555		31	583.642		31	261.833		31	532.366		31	408.732		31	225.855
	32	483.274		32	489.241		32	279.721		32	574.232		32	395.595		32	278.512
	33	522.449		33	598.329		33	283.768		33	560.876		33	423.248		33	247.403
	34	580.521		34	484.757		34	328.197		34	610.016		34	483.432		34	272.656
	35	576.005		35	482.378		35	289.049		35	627.151		35	481.482		35	298.192
	36	628.366		36	568.089		36	290.086		36	601.415		36	474.93		36	264.493
	37	663.794		37	636.723		37	279.993		37	625.606		37	504.874		37	277.087
	38	592.494		38	518.323		38	282.124		38	689.964		38	525.602		38	314.513
	39	656.837		39	541.332		39	331.037		39	726.903		39	511.98		39	468.81
	40	694.342		40	581.419		40	335.29		40	738.799		40	557.475		40	477.632
	41	738.44		41	655.99		41	405.496		41	705.012		41	606.006		41	314.954
	42	724.712		42	822.582		42	395.016		42	776.983		42	609.5		42	380.167
	43	758.746		43	659.866		43	384.893		43	771.622		43	592.397		43	341.258
	44	786.603		44	886.582		44	380.901		44	773.529		44	619.232		44	284.356
	45	817.902		45	707.46		45	403.404		45	784.355		45	618.954		45	397.165
	46	791.788		46	681.645		46	399.474		46	848.954		46	614.542		46	377.894
	47	843.761		47	648.123		47	390.051		47	796.47		47	639.307		47	324.6
	48	883.789		48	764.982		48	430.824		48	821.303		48	620.844		48	414.526
	49	840.822		49	954.526		49	420.864		49	876.062		49	692.401		49	393.098
	50	851.163		50	985.88		50	442.674		50	937.196		50	687.579		50	404.367
	51	910.929		51	670.412		51	493.85		51	1017.75		51	718.151		51	472.465
	52	904.934		52	890.654		52	514.643		52	968.15		52	702.638		52	395.522
	53	964.106		53	833.421		53	407.195		53	982.156		53	771.702		53	409.299
	54	1018.48		54	782.794		54	470.574		54	1022.12		54	771.154		54	459.233
	55	986.647		55	1042.72		55	485.544		55	1100.22		55	813.222		55	473.287
	56	1083.08		56	906.555		56	484.019		56	994.084		56	868.479		56	568.261
	57	1064.73		57	957.382		57	455.048		57	1040.78		57	861.886		57	523.076
	58	1110.33		58	1069.86		58	520.412		58	1029.83		58	814.168		58	501.895
	59	1028.94		59	1157.99		59	550.612		59	1039.48		59	812.631		59	570.132
	60	1014.24		60	1321.85		60	528.879		60	979.867		60	803.918		60	514.064
	61	1171.41		61	1542.86		61	533.425		61	1127.18		61	890.004		61	530.167
	62	1132.44		62	1034.24		62	601.708		62	1235.8		62	939.723		62	582.164
	63	1131.75		63	942.134		63	580.894		63	1149.67		63	919.524		63	632.235
	64	1359.2		64	1019.45		64	783.19		64	1247.49		64	1005.85		64	592.759
	65	1217.94		65	1205.85		65	682.904		65	1214.93		65	996.395		65	538.369
	66	1284.72		66	1239.43		66	613.135		66	1271.71		66	964.636		66	570.84
	67	1331.12		67	999.651		67	620.673		67	1244.49		67	953.774		67	560.06
	68	1223		68	1306.95		68	725.44		68	1270.24		68	1038.56		68	554.573
	69	1237.21		69	1546.84		69	657.663		69	1230.18		69	948.947		69	753.607
	70	1389.38		70	1406.42		70	726.102		70	1358.94		70	999.994		70	615.917
	71	1496.18		71	1603.99		71	533.704		71	1448.83		71	989.252		71	633.255
	72	1550.84		72	1653.8		72	670.38		72	1339.8		72	1124.23		72	670.565
	73	1612.93		73	1705.31		73	631.425		73	1666.12		73	1089.99		73	688.093
	74	1493.85		74	1515.32		74	665.015		74	1380.62		74	1052.84		74	701.261
	75	1367.06		75	992.187		75	695.923		75	1466.18		75	1033.54		75	774.335
	76	1433.62		76	1376.47		76	678.83		76	1484.64		76	1116.23		76	710.132
	77	1325.77		77	1393.67		77	703.055		77	1384.32		77	1028.21		77	594.61
	78	1556.24		78	2172.28		78	666.78		78	1431.12		78	1029.07		78	740.009
	79	1530.4		79	1259.7		79	925.51		79	1419.69		79	1271.13		79	780.774
	80	1644.09		80	1523.69		80	752.255		80	1450.66		80	1212.66		80	917.285
	81	1578.48		81	1264.5		81	717.297		81	1639.26		81	1313.8		81	835.201
	82	1735.81		82	1531.37		82	854.442		82	1586.25		82	1238.04		82	1070.24
	83	1720.63		83	1665.79		83	735.657		83	1752.11		83	1291.47		83	822.03
	84	1768.5		84	1654.33		84	557.698		84	1493.81		84	1195.57		84	885.758
	85	1711.13		85	1334.75		85	763.957		85	1762.92		85	1198.05		85	844.893
	86	1797.43		86	1899.79		86	730.147		86	1464.57		86	1264.58		86	1067.4
	87	1755.26		87	2772.17		87	788.084		87	1598.08		87	1253.8		87	849.944
	88	1878.52		88	2133.65		88	791.386		88	1763.89		88	1302.7		88	694.519
	89	1801.48		89	1881.83		89	705.461		89	1758.31		89	1334.77		89	825.753
	90	1833.42		90	2012.56		90	803.918		90	1724.14		90	1325.95		90	859.228
	91	1823.89		91	1434.36		91	745.492		91	1742.88		91	1533.01		91	794.38
	92	1904.86		92	1412.99		92	974.178		92	1707.66		92	1389.68		92	1029.12
	93	1944.28		93	2080.43		93	906.354		93	1795.64		93	1338.94		93	807.021
	94	1673.51		94	1647.77		94	825.087		94	1829.08		94	1381.1		94	1451.25
	95	2007.44		95	1488.66		95	1250.62		95	1841.25		95	1356.02		95	909.709
	96	1862.29		96	1394.73		96	820.937		96	2153.84		96	1402.84		96	725.17
	97	2079.02		97	1812.18		97	851.539		97	2141.43		97	1425.84		97	1088.53
	98	1905.89		98	1508.6		98	1012		98	2012.76		98	1507.48		98	882.516
	99	1862.39		99	1519.34		99	858.781		99	1990.76		99	1604.59		99	960.168
	100	1976.04		100	2048.43		100	1040.03		100	1940.44		100	1396.94		100	894.551
	101	2201.04		101	2335.32		101	1258.35		101	2003.38		101	1506.56		101	903.034
	102	1786.77		104	1804.95		102	887.123		102	2241.69		102	1418.72		102	1130.01
	103	2011.82		105	2428.7		103	1161.26		103	1939.96		103	1518.09		103	1006.45
	104	2240.18		106	1901.13		104	870.94		104	1969.68		104	1768.97		104	826.663
	105	2414.75		107	2265.79		105	1167.8		105	2005.76		105	1664.77		105	1315.96
	106	2195.19		108	3281.34		106	828.238		106	2220.51		106	1607.29		106	1040.66
	107	2211.52		109	2559.9		107	925.145		107	1869.6		107	1542.34		107	1509.85
	108	2425.84		110	2544.07		108	1243.92		108	1916.6		108	1514.39		108	1079.34
	109	2258.18		111	2014.94		109	1065.11		109	2242.43		109	1686.29		109	1131.02
	110	2305.54		112	3234.56		110	1239.52		110	2112.39		110	1848.61		110	1252.33
	111	2368.22		113	2461.89		111	881.795		111	2554.44		111	1948.08		111	1410
	112	2199.83		114	2751.08		112	1987.82		112	2328.32		112	1725.42		112	1208.68
	113	2320.05		115	3589.61		113	1148.94		113	2140.67		113	2048.52		113	1875.32
	114	2572.32		116	2046.39		114	1371.43		114	2156.64		114	1693.73		114	1661.77
	115	2796.68		119	3163.32		115	986.771		115	2208.9		115	1830.89		115	1131.31
	116	2489.24		120	2618.17		116	1039.63		116	2268.64		116	1549.96		116	1265.58
	117	2876.26		121	1894.19		117	984.393		117	2117.62		117	1733.28		117	1371.03
	118	3173.49		122	2844.4		118	1089.58		118	2292.71		118	1802.73		118	1604.51
	119	2697.98		123	2335.83		119	1310.83		119	1994.97		119	1771.16		119	1293.59
	120	2767.43		124	3632.75		120	1194.57		120	2667.59		120	1803.6		120	1197.36
	121	2340.34		126	3321.94		121	1488.85		121	2498.01		121	1601.46		121	1526.68
	122	2825.77		127	4159.73		122	1010.2		122	3006.27		122	1764.96		122	1276.28
	123	2381.99		128	2959.22		123	1222.78		123	2387.69		123	1730.42		123	1749.02
	124	2847.83		129	2867.9		124	1072.4		124	2523.1		124	1845.84		124	990.925
	125	2678.33		130	1694.25		125	912.365		125	2381.19		125	2023.7		125	1274.94
	126	2742.91		131	2271.93		126	2280.53		126	2686.39		126	1882.93		126	1432.96
	127	2680.79		132	3390.81		127	1707.12		127	2903.82		127	1966.64		127	1327.08
	128	2828.21		133	3551.9		128	1525.61		128	3271.34		128	2039.62		128	1790.67
	129	2759.94		134	2681.86		129	1307.54		129	2887.15		129	1989.95		129	1662.04
	130	3031.3		135	3124.28		130	981.184		130	3118.96		130	1900.7		130	1228.03
	131	3174.27		136	2934.91		131	1268.25		131	2000.06		131	2072.82		131	1622.64
	132	3532.37		137	3395.53		132	1413.8		132	2593.45		132	2205.93		132	1382.13
	133	3248.65		138	2823.39		134	1325.3		133	2939.82		133	2361.09		133	1767.69
	134	3217.19		139	4113.76		135	1380.27		134	2670.88		134	2080.19		134	1421.14
	135	2733.01		140	3439.4		137	1929.48		135	2564.34		135	1955.95		135	1297.2
	136	2725.69		141	2396.42		139	1646.76		136	2724.98		136	2141.17		136	925.93
	137	2573.06		142	3280.61		140	1285.69		137	3173.89		137	2062.45		137	1415.81
	138	3016.12		143	4034.53		141	2335.9		138	3044.35		138	2043.22		138	2042.02
	139	3396.52		144	3853.88		142	1266.07		139	2989.09		139	1980.83		139	1154.88
	140	3086.68		145	3040.74		143	2399.68		140	2624.86		140	2338.73		140	1354.72
	141	3335.2		146	3357.48		144	2318.03		141	3553.44		141	2327.27		141	2702.01
	142	3205.87		147	3007.4		146	2453.62		142	2530.3		142	2009.94		142	1462.94
	143	3397.43		149	3145.28		147	1542.54		143	2875.74		143	2403.31		143	1934.39
	144	3232.82		151	3370.47		149	1821.5		144	2658.92		144	2280.62		144	3278.21
	145	3378.15		152	3224.72		150	1475.27		145	2455.62		145	2285.26		145	3138.33
	146	3293.45		154	2455.19		152	1408.17		146	2936.56		146	2524.94		146	1979.17
	147	3378.31		155	4126.15		153	1174.42		147	3431.03		147	2181.6		147	2800.84
	148	3648.44		156	2633.46		156	2691.69		148	2969.4		148	2717.7		148	1258.9
	149	4163.76		158	3705.87		159	1784.3		149	3335.77		149	2486.49		149	1903.72
	150	2852.57		159	4011.6		160	1505.24		150	3563.39		150	2207.03		150	1435.38
	151	3072.2		161	3327.5		161	1591.35		151	3904.5		151	2198.84		151	2014.78
	152	3437.01		162	3489.18		162	1729		152	3566.86		152	1837.9		154	2104.4
	153	3797.97		163	2963.25		163	4158.9		153	2929.25		153	2656.89		155	1544.68
	154	3464.61		165	4890.97		164	2648.13		154	3451.02		154	2629.43		156	1823.19
	155	3641.09		166	3166.52		166	1909.98		156	3542.29		155	2637.74		157	1536.57
	156	3115.18		168	3674.72		167	1492.55		157	2680.48		156	2883.12		158	2231.29
	157	3525.38		169	3220.71		168	1385.13		158	2767.89		157	2393.14		159	3043.09
	158	3476.64		170	2522.19		171	1599.27		159	2939.84		158	2581.2		160	3041.93
	159	3732.03		172	5184.36		172	2977.69		160	3092.13		159	2289.58		161	1447.88
	160	3905.61		173	4541.02		173	1662.26		161	3000.04		160	3198.22		162	1422.85
	161	3591.54		174	2405.18		174	3841.54		162	3225.33		161	2453.86		163	1651.86
	162	3658.46		177	3517.22		175	3212.26		163	3587.71		162	2352.58		164	2126.06
	163	5069.39		178	5216.88		177	1861.19		164	3410.05		163	2334.38		165	1555.19
	164	3555.07		183	3685.84		179	3032.6		165	3846.21		164	2506.53		166	1688.5
	165	4032.54		185	1872.79		180	1556.48		166	4057.15		165	2427.18		167	1879.68
	166	3804.12		186	3361.5		181	1923.87		167	3511.02		166	1926.73		168	2171.39
	167	3862.22		187	2115.91		184	1295.01		168	2795.65		167	2423.29		169	1836.56
	168	3276.84		190	3788.71		185	2841.93		169	3767.43		168	2505.05		170	2884.36
	169	3867.54		192	3737.16		186	2890.97		170	3244.94		169	2252.01		172	1871.08
	170	4280.43		193	4120.9		187	2204.08		171	3597.07		170	2388.96		173	1867.7
	171	3642.65		194	1941.61		188	2015.34		172	3561.05		171	2362.66		174	1701.39
	172	3843.41		195	6442.14		190	4157.2		173	3264.77		172	2789.48		175	2430.96
	173	4220.78		196	4041.89		192	2229.98		175	2932.98		173	2634.42		176	2037.02
	174	4815.31		197	5301.97		193	3768.16		176	3637.89		174	2665.75		177	3913.45
	175	4308.05		199	5313.69		198	1945.66		177	3524.29		175	2736.51		178	2048.05
	176	3784.24		200	6924.97		201	3819.39		178	3691.09		176	2832.36		179	1867.56
	177	3789.09		202	4170.52		202	3644.82		179	4129.32		177	2631.28		180	1872.68
	178	4261.32		203	6428.98		204	2505.55		180	4362.17		178	3047.73		181	2857.73
	179	4196.39		204	5580.28		205	3255.43		182	3727.49		180	3081.64		182	1802.73
	180	5779.73		205	5080.85		206	2506.91		183	4121.88		181	2688.54		183	2008.75
	181	5202.57		206	4108.45		207	5363.2		184	4154.53		182	3149.57		184	2611.64
	182	4272.94		207	4917.33		209	3461.09		185	3692.11		183	3149.01		185	3266.69
	183	4096.82		208	5188.34		210	2559.42		186	3538.11		184	3185.73		186	3433.95
	184	3889.92		209	5912.07		212	2023.15		187	4652.93		185	3941.55		187	2391.44
	185	4172.68		211	5408.63		213	3029.58		189	3441.32		186	3681.28		188	2300.71
	186	3726.63		213	5482.31		215	5126.64		192	3347.98		187	2869.6		189	1924.98
	187	4377.54		214	7194.29		217	2051.69		193	4528.01		188	2262.66		190	1448.99
	188	3656.83		216	7074.77		218	4896.63		195	4339.58		189	2584.51		191	1641.79
	189	4560.97		217	6155.63		219	6834.96		196	3923.45		190	3020.59		193	4350.44
	190	3895.73		220	4395.42		220	5068.68		197	4007.49		191	4129.44		194	2264.01
	191	4768.59		225	4557.3		221	2064.93		198	3963.73		192	3344.74		195	2577.74
	192	4870		226	4581.68		222	1884.78		199	3700.15		193	3234.16		196	3538.65
	193	5209.77		228	6182.83		223	4389.14		202	3935.1		194	3385.33		197	3205.6
	194	6451.67		231	4603.5		226	3460.37		203	4213.64		195	2955.58		199	2991.2
	195	4897.19		232	5148.43		227	2921.12		204	4817.47		196	4417.03		201	3195.34
	196	4754.64		233	5232.81		229	5965.49		205	3916.62		197	2887.53		202	3500.27
	197	4657.65		236	6634.38		230	5061.8		206	4354.59		198	3517.58		203	2489.57
	198	5160.17		239	4224.37		231	2945.2		207	4822.6		199	3011.14		204	2094.24
	199	4788.06		244	5897.7		233	5849.91		208	4676.71		200	3768.13		206	3406.61
	200	4805.28		250	7408.59		234	5849.91		210	4370.74		201	4424.33		207	2671.73
	201	5095.29		254	7120.7		241	5206.21		211	4992.34		202	4019.86		208	3445.06
	202	4615.52		258	7464.42		242	4694.85		212	3905.89		203	3405.13		209	3626.16
	203	4948.96		260	6758.55		245	2401.2		214	4786.53		204	2745.51		210	3216.46
	204	6616.34		272	5949.19		247	3890.8		215	4630.51		205	3456.16		211	2407.13
	205	4608.48		277	9114.57		250	2047.99		219	5540.62		206	3279.28		212	2968.5
	206	4001.3		279	5523.48		251	4552.97		220	4885.66		207	3414.05		213	4412.31
	207	4614.86		280	7033.64		253	8060.47		222	5271.74		209	4577.7		215	2124.43
	208	4810.47		281	7033.64		256	2786.29		223	4652.17		210	4381.38		218	2659.37
	209	5262.84		284	5493.73		257	6214.29		224	4247.72		211	3196.8		219	3301.72
	210	4700.15		285	7669.04		259	6647.2		225	4395.57		212	3974.25		221	2621.52
	211	3793.96		287	7196.14		260	6078.45		226	5065.89		213	3093.41		223	3370.85
	212	5375.27		289	9270.44		264	5484.19		227	5285.51		214	3569.09		224	3379.63
	213	4197.6		290	6607.35		271	4548.4		228	3844.88		215	3549.4		225	3379.63
	214	4743.89		310	7847.36		275	6017.71		230	4286.85		216	3785.16		226	2749.9
	215	5982.99		311	7101.08		276	3308.64		231	4999.82		217	3308.06		231	3292.08
	216	5391.84		312	11703.1		282	5089.03		232	5600.48		218	3485.76		232	1992.02
	217	5367.44		314	7852.46		283	5174.46		233	5770.34		219	3105.05		234	1805.02
	218	5517.4		328	7953.61		285	6617.07		235	5977.92		221	3525.74		237	4730.85
	219	4024.49		329	10076.9		287	2856.56		236	4892.44		223	3270.19		238	4730.85
	220	5864.29		332	7874.3		291	2784.06		241	5585.21		224	4087.36		239	3835.18
	221	5904.07		333	11887.9		295	8616.85		242	4933.44		225	3229.41		240	3835.18
	222	4715.11		334	11943.7		296	6509.57		243	4853.31		226	4191.19		242	3872.47
	223	5255.24		343	9850.94		297	6494.84		245	4761.3		227	3220.53		243	2617.43
	224	5384.59		345	6285.51		299	4814.46		246	6087.23		228	4066.63		246	4167.92
	225	5175.85		350	9488.23		302	4638.97		247	5199.39		229	4084.6		247	2639.85
	226	6158.02		360	8334.01		307	7256.8		248	4620.65		230	3714.38		252	3374.93
	227	6483.22		375	8429.04		308	4384.29		249	5517.59		231	3696.34		253	5375.74
	228	7051.39		379	7099.05		313	2192.46		253	5798.1		233	3965.31		255	3884.81
	229	4788.67		384	10428.1		314	6605.25		254	4196.12		234	3294.84		256	2664.2
	230	4750.26		385	10210.9		320	2296.89		255	5986.61		237	4626.81		257	2664.2
	231	7394.65		390	8973.59		344	5751.8		256	5689.07		238	3677.73		258	2207.69
	232	6348.76		394	8504.8		356	8678.09		263	5271.71		239	3913.32		260	3479.44
	233	5221.23		400	8234		361	10016.2		267	5011.13		240	4251.25		261	3971.45
	234	5854.44		402	9307.67		362	5992.19		275	5968.56		243	3814.45		265	4682.05
	235	6616.1		403	8323.89		367	4184.88		276	5240.04		244	3744.8		266	2160.96
	236	6166.5		410	12042.1		371	5632.29		279	4501.28		245	4170.33		276	6924.39
	237	5266.8		413	8452.28		381	6648.62		280	6916.8		246	5406.89		277	3599.86
	238	4503.79		418	8489.55		383	2755.54		281	6589.64		247	5487.13		278	2916.3
	239	5121.7		419	8489.55		387	10632.4		286	5364.71		248	3972.86		279	3353.9
	240	4866.89		420	9338.02		389	10365.7		293	5585.72		249	4344.28		280	4442.07
	241	4945.76		433	14323.2		406	8788.16		294	5946.3		250	3546.28		281	7141.23
	242	7416.21		444	12129.1		407	7531.76		296	6325.29		252	4268.71		282	5505.53
	243	6956.46		449	14596.7		415	8492.94		303	5981.68		253	4048.23		284	4204.49
	244	6867.41		455	13230.4		416	6408.97		309	6521.61		254	4891.03		285	4204.49
	245	5427.79		487	14351.5		420	11364.9		320	7476.13		256	4921.49		286	4156.13
	246	6489.34		509	16111.8		422	10723.7		325	5816.74		257	3909.57		289	3656.78
	247	6603.28		582	13935.6		424	7659.77		327	8556.21		258	5234.33		290	3881.88
	248	6369.2		587	18140.9		425	9689.01		331	8017.31		259	4016.6		298	3356.21
	249	5748.33		593	17040.8		429	10742.9		337	7938.03		261	5095.41		301	2087.6
	250	5843.4		602	18272.7		430	10743.2		344	9096.19		263	4268.74		302	2092.51
	251	5713.87		639	18916.6		431	9532.74		346	7264.14		264	5712.29		305	2733.68
	252	7208.78		715	19617.5		433	9534.2		352	8441.05		266	5085.05		306	6124.54
	253	9124.41					434	7885.46		353	6548.87		268	2884.31		313	7190.08
	254	5927.09					435	9546.36		356	6099.85		270	3873.61		315	7392.45
	255	8875.22					441	10900		369	7238		271	5161.43		319	5207.51
	256	6877.9					442	10688.3		371	9996.2		272	4831.69		322	5559.81
	257	6300.61					444	7117.09		372	9996.2		273	4554.67		324	6075.75
	258	7627.78					448	9115.14		381	8362		274	3958.68		325	8302.16
	259	6145.32					449	9115.87		382	7763.86		275	5121.81		326	6089.08
	260	6080.58					450	7985.92		387	9521.12		276	4979.71		332	6316.47
	261	5988.28					452	9361.22		396	8655.68		278	4042.31		335	8977.02
	262	7198.89					453	9123.2		422	10484.6		280	3594.84		336	4627.35
	263	7225.53					455	7893.44		424	10496.6		282	3434.99		344	6047.48
	264	7287.91					457	9660.73		449	12954.4		283	4978.18		347	6383.29
	265	6041.61					459	7912.82		485	12217		284	4897.12		348	9045.15
	266	7846.93					478	6909.15		610	21706.2		285	5009.38		350	5620.21
	267	6921.37					487	13489		649	15704.8		286	5125.99		353	6220.06
	268	6381.54					494	9682.48		652	16995		287	3957.16		363	4703.56
	269	6611.59					499	13546.3		677	17902.9		288	5571.32		365	6641.36
	270	6101.31					500	13546.8		718	18756.8		289	5745.9		366	4958.31
	271	7855.05					508	6454.99		721	18517.3		290	5291.85		370	6086.8
	272	6859.83					511	11295		756	18513.9		292	3758.54		373	8253.9
	273	8566.97					516	9535.87		844	28498.6		293	5601.46		374	8659.24
	274	7898.94					529	10331.6		889	29448.7		295	5923.57		399	5907.27
	275	9045.54					537	4077.24		955	24287.6		296	5786.35		402	6306.4
	276	8097.79					548	12508.6		1019	32940.3		297	4945.3		407	5950.36
	277	9578.77					556	10614		1021	32269.2		302	5995.52		417	6002.55
	278	11789.9					558	12566.2					303	3898.13		426	4714.9
	279	6108.59					561	9804.56					304	5192.87		431	7161.41
	280	7192.06					564	10651.4					305	5008.11		439	9445.85
	281	7499.2					566	13515.5					306	5019.87		453	8445.15
	282	6605.45					573	12431.9					307	4940.05		463	4863.37
	283	6359.45					595	7495.38					308	5680.41		464	8617.86
	284	8444.16					607	11118.2					309	4515.83		465	8617.86
	285	8828					617	13633.2					310	5851.04		482	7805.15
	286	6508.96					624	13565.9					311	5548.56		484	8803.8
	287	6444.69					628	10926.3					313	4731.05		485	8473.91
	288	10535.7					639	13761.3					320	5188.81		487	8022.46
	289	8260.71					642	14330.4					325	5395.14		488	7821.55
	290	4608.58					643	11006.7					326	5099.83		522	10631.7
	291	6619.74					657	16137.8					328	5884.79		533	9741.06
	292	7723.53					693	14205					329	6071.3		647	10416.5
	293	7215.09					747	15714.6					330	6525.63		712	11257.7
	294	8585.36					868	22728.4					332	5124.36
	295	6094.49					884	10351.9					337	6310.54
	296	5916.77					942	23630					339	6092.28
	297	7388.23					944	17282.1					341	6005.91
	298	7539.96					951	23687.8					343	5984.6
	299	10265.7					1004	24066.5					344	5952.94
	300	7549.54					1015	17874.4					347	5034.04
	301	6403.97					1069	20683					348	4527.99
	302	7777.58					1366	17876.5					356	5671.95
	303	10624.8					1727	23418.8					359	6749.09
	304	11526.2					1738	23508.8					363	5821.13
	305	9373.01											367	6615.9
	306	7943.41											368	6560.26
	307	7252.95											369	7049.63
	308	7818.3											371	7049.97
	309	7080.63											373	5732.32
	310	6677.34											375	8134.68
	311	7135.61											376	6572.54
	312	8147.08											378	6513.99
	313	9177.18											382	7062.82
	314	7666.66											383	6483.23
	315	6453.66											389	5114.01
	316	7801.71											390	5116.38
	317	6539.42											392	5117.44
	318	9653.49											394	5627.12
	320	6569.11											396	5164.47
	321	10899.7											401	7099.2
	324	7444.59											405	6922.46
	325	8237.74											409	8435.66
	326	8337.4											412	7190.81
	327	9209.18											417	6754.24
	328	7373.91											421	7803.92
	329	9296.55											422	7908.77
	330	9258.61											424	8176.44
	331	5674.23											425	7874.81
	332	8102.92											434	7440.31
	333	11349.7											435	7440.31
	334	9573.08											444	7122.63
	335	9208.7											445	8475.2
	336	7912.72											448	7061.28
	337	8504.65											457	9489.2
	338	8692.04											458	7612.91
	341	11179											461	8314.68
	342	9417.58											462	8038.88
	343	7315.42											468	7685.29
	345	8553.09											469	9431.43
	346	9910.63											481	8839.4
	347	7857.52											482	7804.38
	348	9362.58											485	9816.39
	349	7466.04											491	10028.3
	350	9092											495	6979.04
	351	10086.3											498	9077.73
	352	11913.7											504	9512.03
	353	10163.6											511	10334.5
	354	10320.8											516	9563.63
	355	10172.9											521	10220.5
	356	10973.9											542	10337.1
	357	8644.74											594	13223.6
	359	14464.5											605	10928.4
	362	9581.9											616	13697.7
	363	11843.3											689	15581.9
	364	8582.47											707	13432.4
	365	11547.6											756	15963.9
	366	10193											785	14513.1
	367	8374.35											882	14176.9
	368	9996.25											889	16253
	369	10454.7											939	16115.9
	370	10718.8											1043	20284.9
	371	8447.38											1130	21696.2
	372	14450.2											1175	22055.1
	373	10883
	374	7276.03
	375	12559.9
	376	7762.54
	378	12056.5
	379	11483.3
	380	15391.4
	382	10950.6
	383	9697.29
	384	8836.61
	386	9414.67
	387	9556.55
	388	9167.77
	389	10039.8
	391	9345.63
	393	14862.2
	394	8744.48
	395	7320.9
	398	14126.4
	399	12632.2
	400	12133.6
	401	11884.9
	402	13032.9
	403	11985.1
	404	13542.8
	405	9327.56
	408	8974.04
	409	15257.9
	410	15318.6
	411	11189
	412	11442.1
	413	9312.77
	416	12649.4
	417	12157.9
	418	13689.9
	420	11471.6
	421	11483.6
	422	16403.3
	424	9635.97
	425	9017.37
	426	16125.7
	428	11051.4
	429	16451.4
	430	16558.9
	432	9875.09
	434	9638.76
	435	12484.7
	436	15574.5
	437	12246.6
	438	12108.3
	439	11679
	440	18078.2
	441	12009.2
	443	6812.43
	446	18780.2
	447	11850.7
	448	10145.2
	450	12162.1
	451	17963.8
	452	7199.2
	456	13795
	457	18937.5
	459	11378.8
	461	23414.2
	462	12058.1
	463	14209.4
	465	7972.11
	467	12826.3
	468	18270.5
	469	12591.2
	471	9870.9
	474	19243.2
	476	11035.5
	477	12826.6
	478	16339.6
	481	19312.2
	482	11753.1
	484	11106.3
	486	19262
	489	13892.9
	491	11648.5
	493	12856.9
	494	16037.2
	496	14007.3
	497	15739.4
	499	13286.2
	500	12657.9
	501	11921.4
	503	11587.6
	505	12768.2
	511	15358.9
	512	15865.4
	513	17765
	514	14640.1
	515	9958.38
	516	19750.8
	517	13157.8
	518	10711.8
	522	12843.4
	524	17879
	528	15012.4
	529	13169
	532	10249.2
	533	13582.6
	534	17123
	535	21835.1
	536	20572.4
	538	14678.8
	539	21866
	540	21857.2
	544	13476.6
	547	15066
	556	13210.2
	564	15872.4
	565	13553.4
	568	16545.1
	571	8201.21
	573	25799.2
	574	8206.87
	576	8211.14
	577	10560.1
	578	10560.1
	580	15569.4
	585	15014.3
	591	25607.2
	597	16258.9
	600	8385.2
	603	18956.9
	604	17536.4
	612	17875.1
	614	16747.8
	616	16816.9
	617	16818.8
	619	15007
	626	16694.8
	634	15529.5
	638	16378.3
	644	21454.9
	645	20935.4
	647	16519.6
	652	26302
	653	18507.9
	660	19415.7
	665	18413.8
	689	18041
	693	19068.4
	697	26665
	700	25995.6
	703	19442
	709	19375.8
	712	15280.9
	729	26948.3
	734	20252.1
	738	21863.9
	741	20128.6
	744	20262.5
	745	28517.1
	746	26519.7
	751	18710.8
	752	24960.6
	770	21800.5
	771	21805.9
	773	24064.8
	775	22573
	785	25370.8
	792	22730.7
	793	22774.2
	794	29165.4
	797	19977.5
	812	29960.5
	836	23953.5
	847	27282.5
	863	22708.7
	865	27481.7
	868	25237.6
	897	24841.2
	900	27382.4
	940	35983.6
	950	25582
	955	25895.4
	995	23219.2
	1014	27548.5
	1017	26442.8
	1055	29454.6
	1233	34585.3
	1313	44481.4

## Sheet: Fig1j
	k	1	2	3	4	5	6	7	8	9	10	11	12	13	14	15	16	17	18	19	20	21	22	23	24
	0	0.986593	1.1738	1.26095	1.29301	1.28026	1.27105	1.2539	1.24388	1.24574	1.22178	1.21567	1.21797	1.21768	1.22221	1.24154	1.23519	1.23799	1.23362	1.2319	1.22386	1.21948	1.20365	1.21307	1.22542
	0.09	0.991938	1.17626	1.27064	1.29792	1.30317	1.30348	1.29451	1.27762	1.27128	1.28167	1.28742	1.27418	1.26657	1.28062	1.27745	1.27029	1.25777	1.25273	1.22048	1.19196	1.1806	1.1693	1.16078	1.14035
	0.18	0.987358	1.18137	1.28826	1.32244	1.31526	1.32688	1.30805	1.31135	1.28069	1.2862	1.30321	1.3234	1.2938	1.28994	1.29301	1.31961	1.32017	1.29561	1.23659	1.24482	1.23527	1.21308	1.20952	1.19845
	0.27	0.996652	1.18812	1.31129	1.35115	1.36117	1.36705	1.36444	1.40248	1.38887	1.40273	1.38535	1.36851	1.33993	1.32078	1.30298	1.28959	1.31736	1.36124	1.35239	1.30898	1.24273	1.21759	1.19877	1.12051
	0.36	0.989747	1.2011	1.30408	1.36454	1.38192	1.37592	1.38561	1.4382	1.3956	1.50026	1.56474	1.56385	1.55976	1.5066	1.5078	1.45011	1.38407	1.31903	1.27107	1.254	1.14106	1.14384	1.17762	0.92341
	0.45	0.984576	1.20157	1.3449	1.43583	1.45106	1.48473	1.47631	1.49482	1.4831	1.54556	1.62409	1.50341	1.47366	1.42379	1.36095	1.37498	1.39575	1.32035	1.24607	1.25914	0.94625	0.901263	0.775111	0.711576
	0.54	0.994617	1.21577	1.36001	1.44191	1.49189	1.52385	1.61139	1.50152	1.61953	1.64448	1.62175	1.61424	1.64329	1.65127	1.69229	1.64354	1.6433	1.56381	1.59949	1.54143	1.52639	1.43421	1.35264	1.16667
	0.63	0.997907	1.22714	1.36368	1.5075	1.58599	1.60845	1.70641	1.76036	1.72734	1.82774	1.73676	1.72658	1.72197	1.5812	1.30137	1.27874	1.16228	0.979672	0.821794	0.690308	0.564786	0.404667	0.339035	0.264968
	0.72	0.998375	1.24762	1.41587	1.50907	1.72585	1.78007	1.82032	1.77901	1.70079	1.62185	1.61743	1.59498	1.72248	1.92538	1.29756	1.20884	1.1815	1.12172	0.989746	1.03432	0.966144	0.864177	0.869167	0.729723
	0.81	0.987107	1.25757	1.46309	1.59171	1.69474	1.88127	1.97653	1.91263	1.95443	1.96195	1.93686	1.81451	1.91317	1.91671	1.89723	1.77694	1.75186	1.81526	1.77295	1.6368	1.22394	0.919883	0.834894	0.810711
	0.9	0.999647	1.26444	1.50709	1.76327	1.91061	2.03326	2.00109	1.93732	1.92644	2.08833	2.05053	2.01794	2.02503	2.11078	2.16221	1.95759	1.8657	1.84731	1.70002	1.65536	1.60172	1.25002	0.920085	0.851466
	0.99	0.999647	1.26444	1.50709	1.76327	1.91061	2.03326	2.00109	1.93732	1.92644	2.08833	2.05053	2.01794	2.02503	2.11078	2.16221	1.95759	1.8657	1.84731	1.70002	1.65536	1.60172	1.25002	0.920085	0.851466

## Sheet: Fig2a
k=1	Duration	1	2	3	4	5	6	7	9	10	12	14	16	19	23	27	31	36	43	50	59	69	81	94	111	129	151	177	208	243	284	333	389	456	533	624	730	854	999	1169	1368	1601	1873	2191
	Mean size	0.478047	1.10661	1.7248	2.56923	3.00426	4.14134	5.16908	6.89732	7.25276	8.31876	10.637	12.6652	15.0623	20.2281	23.1491	32.4378	42.11	52.7495	69.1172	96.3019	108.928	131.384	142.347	170.339	207.937	243.728	297.469	366.077	435.19	436.909	506.166	613.702	577.458	794.6	1246.95	1249.08	1524.08	1957.64	2290.96	1797.4	3995.59	1673.52	5114.04
k=2	Duration	1	2	3	4	5	6	7	9	10	12	14	16	19	22	25	29	34	40	46	54	62	72	84	97	113	131	152	176	204	237	274	318	369	428	496	575	667	773	896	1039	1204	1396
	Mean size	0.779505	1.91361	2.9938	4.43149	5.55033	6.73813	9.30798	9.73856	12.5773	17.4204	19.3128	27.6196	33.9792	47.847	61.3369	80.6274	99.4149	113.769	119.655	153.39	169.045	221.709	261.125	327.426	363.469	388.292	475.969	516.789	699.608	769.81	882.647	945.068	1640.95	1251.95	1725.19	1662.53	3755.43	4164.77	4123.38	nan	1388.17	2366.27
k=3	Duration	1	2	3	4	5	6	7	9	10	12	13	15	18	20	24	27	31	36	41	48	55	63	72	83	95	110	126	145	166	191	219	252	289	332	382	438	503	578	664	762	876
	Mean size	1.07039	2.48023	4.14053	5.95859	7.56093	9.5971	11.7728	15.5778	19.2354	27.1361	30.7953	48.1027	56.5669	79.1787	95.699	116.827	115.958	142.776	169.059	202.514	241.417	306.731	370.575	353.805	397.338	517.019	608.683	686.229	793.552	904.545	893.162	1517.36	1316.21	1664.47	2289.27	2642.23	3791.55	3307.89	4844.25	3875.61	1721.21
k=4	Duration	1	2	3	4	5	6	7	8	9	11	12	14	17	19	22	26	30	35	40	46	53	61	71	82	95	109	126	145	167	193	223	257	296	342	394	454	524	604	696	803	926	1067
	Mean size	1.21764	3.10632	4.67727	7.53198	9.69602	11.0419	12.9914	20.4311	24.7184	35.3946	49.9374	61.0787	86.8188	93.3337	107.937	129.616	150.505	194.606	225.943	258.7	331.614	357.913	395.83	501.288	575.114	687.375	817.076	977.897	1042.96	1425.6	1382.48	1688.53	1540.76	2725.01	3498.51	3796.96	4846.03	2897.68	3567.14	3296.45	4205.24	9009.54
k=5	Duration	1	2	3	4	5	6	7	8	10	11	13	15	17	20	23	26	30	35	40	46	53	60	69	80	91	105	120	138	158	181	208	239	274	314	360	413	474	544	624	715	820
	Mean size	1.33953	3.35958	5.29919	7.35796	12.6325	17.0893	20.4396	28.367	48.5334	46.1992	70.1595	90.5189	97.0596	116.747	131.442	174.23	198.774	237.744	308.739	306.03	380.238	435.348	522.027	579.839	705.221	822.915	988.892	1001.74	1376.14	1603.03	1730.51	1769.5	2704.13	3072.88	3648.6	4487.12	3108.89	4623.53	1922.05	3374.07	13235.5
k=6	Duration	1	2	3	4	5	6	7	8	10	11	13	15	17	19	22	25	29	34	38	44	51	58	67	76	88	100	115	132	151	173	198	227	260	298	341	391	448	513	588	673	771
	Mean size	1.53176	3.58791	6.00621	10.696	14.661	21.3067	27.0498	37.944	48.3711	76.7781	84.4928	99.051	119.646	118.255	155.104	198.778	221.056	304.599	288.602	377.221	446.013	509.004	567.187	755.339	714.011	1003.72	930.153	1361.9	1494.96	1664.84	1661.88	2569.34	3181	2936.6	5314.27	3648.31	3605.24	5598.79	4232.36	3370.59	2273.85
k=7	Duration	1	2	3	4	5	6	7	9	10	12	13	15	18	21	24	27	31	36	42	48	55	63	73	84	96	110	127	146	168	193	221	254	292	336	386	443	509	585	671	771	886
	Mean size	1.67175	4.19624	7.44926	11.7931	17.9414	28.2568	40.4272	61.1947	70.0413	79.191	96.941	114.26	137.136	166.115	202.446	247.205	292.131	338.32	380.497	526.569	481.364	693.381	738.251	947.449	1030.64	1308.24	1478.94	1500.65	1831.03	2395.62	2777.79	2974.14	4503.67	2890.78	3704	4256.88	5007.49	4655.1	2362.54	11005.8	10132.1
k=8	Duration	1	2	3	4	5	6	7	8	9	11	12	14	16	19	22	25	29	33	37	43	49	56	65	74	85	97	111	127	146	167	191	218	250	286	327	374	429	490	561	642	735
	Mean size	1.81321	4.27911	8.13805	11.7579	22.5846	37.3028	41.7574	57.1457	69.9756	79.4552	98.1914	117.422	145.5	179.396	215.918	266.28	249.558	333.09	417.754	475.854	475.439	667.046	746.979	924.77	1016.6	1250.66	1353.22	1381.59	1910.77	2387.18	2730.85	3155.39	3728.32	3778.73	4337.17	5235.68	9012.92	4493.2	5633.66	8444.73	3013.17
k=9	Duration	1	2	3	4	5	6	7	8	9	10	12	14	16	18	21	24	27	31	36	41	47	54	61	70	80	92	105	120	137	157	179	205	234	267	305	349	399	456	520	595	679
	Mean size	1.83271	4.79972	11.3667	15.1053	27.9539	39.5957	53.2945	66.3052	71.0575	84.0035	117.484	136.304	152.458	184.183	215.466	257.687	293.405	377.561	496.156	444.662	540.334	710.856	781.594	888.4	1055.83	1227.36	1423.36	1404.89	1892.53	2479.77	3290.56	3456.93	3709.25	3277.43	3838.22	5377.81	5878.54	5643.27	6376.41	10852.9	7496.31
k=10	Duration	1	2	3	4	5	6	7	8	9	10	12	13	15	18	20	23	26	30	34	39	45	51	58	67	76	87	99	113	129	147	168	191	218	249	284	324	370	422	481	549	626
	Mean size	1.86369	5.21133	11.0893	21.0775	28.2521	52.3587	63.198	71.0163	67.9616	94.9294	140.939	148.025	150.132	215.775	239.168	237.531	303.683	414.12	440.519	449.875	598.851	712.953	850.609	935.33	1128.11	1130.95	1345.94	1992.71	1920.77	2529.27	3396.73	2763.2	3713.45	4100.1	3873.87	6153.87	5799.82	6978.68	5779.96	10776.2	8503.27
k=11	Duration	1	2	3	4	5	6	7	8	10	11	13	15	17	19	22	25	28	32	37	42	48	54	62	70	80	91	104	118	135	153	174	199	226	257	293	333	379	431	491	559
	Mean size	2.14855	6.49074	11.3223	23.1234	35.5965	61.9912	75.9214	68.7867	107.837	141.17	134.848	218.398	201.322	217.182	237.625	352.135	383.453	434.236	499.589	602.187	715.207	828.988	891.353	1048.81	1101.2	1436.41	1862.79	1945.8	2652.87	2827.49	3000.78	3718.35	3451.07	4469.56	5513.07	5414.98	5038.89	8943.75	10943.9	8994.39
k=12	Duration	1	2	3	4	5	6	7	8	9	10	12	13	15	17	20	23	26	30	34	39	44	50	57	65	75	85	97	111	126	144	164	187	213	243	277	316	361	411	469	534	609
	Mean size	2.1995	7.49818	14.9048	27.4408	42.3569	78.4451	64.337	98.256	101.708	128.014	142.341	152.65	232.28	202.658	250.09	369.999	422.407	386.913	482.405	636.376	693.654	831.491	869.973	1034.36	1194.88	1414.75	1723.4	1863.58	2571.62	2927.02	3460.12	3316.08	3761.74	4180.06	5210.12	4170.19	9214.91	8180.97	10170.4	8538.45	8438.47
k=13	Duration	1	2	3	4	5	6	7	8	9	10	12	14	16	18	21	24	27	31	36	41	47	53	61	70	79	91	104	119	136	155	177	202	231	264	301	344	393	449	513	586	669
	Mean size	2.40884	6.79116	18.2626	28.3478	65.4421	61.4124	76.8809	86.8231	111.578	137.946	159.418	215.027	195.067	239.756	359.211	411.466	425.27	479.69	611.648	661.857	818.544	885.186	1023.84	1187.91	1401.66	1830.64	1966.74	2517.12	2836.67	3652.12	3138.82	3561.43	3949	5636.26	4311.84	11617.3	7950.06	7783.96	8408.08	13560	10283.3
k=14	Duration	1	2	3	4	5	6	7	8	9	11	12	14	16	18	21	24	27	31	35	40	46	52	59	67	77	87	99	113	128	146	166	188	214	243	276	314	357	406	461	524
	Mean size	2.37649	7.83086	21.314	33.7672	64.7351	55.6762	97.8575	110.567	129.193	108.633	207.175	215.052	233.065	288.075	371.135	480.802	410.115	465.616	652.185	713.822	817.847	872.898	1059.01	1254.48	1428.12	1930.79	1972.35	2316.24	2644.77	3591.23	3275.59	3958.02	3423.46	4359.51	5319.57	8809.91	7662.93	10193.2	9139.66	11978.9
k=15	Duration	1	2	3	4	5	6	7	8	9	10	12	13	15	18	20	23	27	30	35	40	45	52	59	68	77	88	101	115	131	150	171	195	222	254	290	331	377	430	491	560	640
	Mean size	2.29872	10.9201	21.3564	42.9807	59.5489	71.0428	105.779	110.197	129.798	141.05	207.413	212.702	217.798	382.12	373.208	412.717	404.81	514.502	640.992	710.504	836.208	1006.88	1075.87	1463.86	1644.93	1745.62	2408.13	2667.87	3465.05	3165.57	3718	4115.58	6729.08	4942.16	7734.58	4631.54	9863.27	7608.12	8743.85	nan	11403.3
k=16	Duration	1	2	3	4	5	6	7	8	9	10	11	13	15	17	20	22	26	29	33	38	44	50	57	65	74	84	96	110	125	142	162	185	211	240	274	312	356	406	462	527	600
	Mean size	3.0667	12.1579	24.2485	53.9804	70.7792	93.3319	105.083	117.244	125.489	151.354	203.771	188.144	222.4	324.108	421.142	409.792	468.844	514.818	722.525	676.01	859.564	897.84	1112.6	1443.37	1591.74	1774.72	2445.17	2727.78	3310.26	2883.91	3718.56	4740.95	5916.78	5438.84	4753.93	5363.92	11676.9	7562.16	12012.3	13840.6	11356.3
k=17	Duration	1	2	3	4	5	6	7	9	10	11	13	15	17	19	22	25	28	32	37	42	48	55	62	71	81	92	105	119	136	154	176	200	228	259	295	336	382	435	495	564
	Mean size	3.74262	14.7104	27.6253	59.5155	70.4237	86.6281	119.017	128.326	193.627	205.269	209.325	285.459	304.857	469.515	329.033	488.06	587.023	673.966	772.142	825.001	854.767	1268.24	1439.86	1600.85	1949.23	2308.85	2414.09	3421.65	3009.22	3541.86	4292.69	5912.63	5115.02	6859.75	4149.94	9505.99	9183.68	9018.35	20338.8	12535.9

## Sheet: Fig2b
	k	1	2	3	4	5	6	7	8	9	10	11	12	13	14	15	16	17	18	19	20	21	22	23	24	25	26	27	28	29
	correlated	1.16036	1.22075	1.17356	1.17315	1.17069	1.22587	1.39788	1.4761	1.64189	1.67943	1.63066	1.91887	1.87842	1.88533	2.11873	2.01629	1.91413	1.80573	1.85958	1.79397	1.68064	1.85832	1.65169	1.45468	1.48959	1.37831	1.30844	1.44817	1.34563
	all	1.06917	1.1366	1.20042	1.3191	1.33962	1.46115	1.52761	1.50563	1.61884	1.61703	1.60032	1.72526	1.81178	1.87767	1.87925	1.65131	1.52125	1.53845	1.53471	1.53482	1.57469	1.59427	1.58015	1.44893	1.33756	1.08436	1.02342	1.0298	1.11499

## Sheet: Fig2c
	GCaMP7s			4843			4835			5592
	Pooled z2 k16			thrH z2 k19			thrH z2 k13			thrH z2 k12
	1	4.32188		1	8.33285		1	7.26746		1	0.52241
	2	15.6118		2	31.5574		2	22.4795		2	1.84964
	3	45.695		3	74.4121		3	45.6043		3	5.02609
	4	70.7283		4	88.7836		4	77.1522		4	7.30678
	5	84.9786		5	109.672		5	102.415		5	8.77224
	6	101.955		6	162.276		6	130.049		6	16.9147
	7	135.362		7	176.125		7	157.601		7	15.4694
	8	140.588		8	212.537		8	204.995		8	19.8299
	9	174.288		9	288.15		9	229.089		9	18.9717
	10	191.055		10	242.044		10	253.845		10	22.5153
	11	213.037		11	335.577		11	284.76		11	30.3989
	12	242.146		12	256.266		12	334.985		12	32.066
	13	263.915		13	379.135		13	375.262		13	27.9746
	14	255.627		14	447.523		14	386.488		14	80.2382
	15	299.249		15	419.583		15	388.848		15	70.6977
	16	267.785		16	436.147		16	428.548		16	41.4786
	17	430.835		17	529.398		17	485.178		17	98.2739
	18	435.162		18	572.519		18	508.493		18	32.2298
	19	378.047		19	537.446		19	615.219		19	45.2617
	20	527.901		20	514.777		20	623.091		20	51.1641
	21	579.099		21	553.075		21	569.875		21	52.8782
	22	604.713		22	543.855		22	625.909		22	63.2837
	23	429.569		23	853.152		23	749.878		23	218.423
	24	586.092		24	588.973		24	638.009		24	115.226
	25	553.907		25	722.631		25	776.962		25	132.257
	26	615.312		26	858.416		26	831.472		26	113.152
	27	714.697		27	794.084		27	943.235		27	93.7927
	28	857.595		28	725.852		28	852.575		28	79.3258
	29	664.708		29	835.809		29	971.255		29	85.8258
	30	833.335		30	1243.53		30	994.917		30	108.783
	31	843.205		31	895.249		31	1030.65		31	95.6279
	32	988.355		32	777.418		32	1224.22		32	120.142
	33	1207.71		33	1114.58		33	1029.67		33	213.443
	34	890.262		34	748.82		34	1048.72		34	137.279
	35	997.954		35	945.405		35	1175.81		35	130.151
	36	1160.95		36	1002.93		36	1286.2		36	148.179
	37	1043.67		37	1059.01		37	1244.76		37	174.715
	38	937.756		38	1277.61		38	1259.18		38	176.471
	39	1297.73		39	777.725		39	1491.53		39	140.599
	40	1159.32		40	1075.73		40	1421.19		40	139.06
	41	1088		41	1489.18		41	1547.85		41	140.776
	42	1036.52		42	1237.34		42	1561.44		42	140.749
	43	1044.93		43	1127.67		43	1716.64		43	102.677
	44	1273.22		44	1149.51		44	1702.52		44	160.837
	45	1613.6		45	1428.15		45	1512.4		45	168.151
	46	1274.42		46	1289.55		46	1676.09		46	224.049
	47	778.654		47	1133.43		47	1706.07		47	201.691
	48	1594.25		48	1719.29		48	1775.73		48	343.462
	49	1484.44		49	1218.8		49	1738.51		49	512.737
	50	1342.64		50	1802.33		50	1943.14		50	270.398
	51	1438.15		51	1732.34		51	1608.64		51	188
	52	1940.79		52	1296.59		52	2386.67		52	126.248
	53	1707.12		53	1962.05		53	2259.35		53	272.784
	54	1797.32		54	1592.52		54	2114.32		54	167.416
	55	1469.21		55	1406.59		55	2031.63		55	210.907
	56	1429.64		56	1531.17		56	2067.47		56	232.241
	57	2019.47		57	1985.18		57	2160.34		57	102.042
	58	2319.3		58	1499.06		58	2355.89		58	144.679
	59	1997.99		59	1807.07		59	2422.17		59	270.338
	60	1630.93		60	1096.04		60	2159.97		60	228.055
	61	1705.27		61	1922.73		61	2250.72		61	102.179
	62	1822.95		62	1840.95		62	2505.42		62	563.152
	63	2033.26		63	1742.84		63	2767.48		63	228.761
	64	1746.13		64	1773.07		64	2495.95		64	500.501
	65	2423.89		65	1795.65		65	2247.53		65	364.579
	66	2554.62		66	2222.27		66	2909.01		66	251.949
	67	2585.33		67	1865.56		67	2484.43		67	415.423
	68	2043.46		68	2283.93		68	3234.23		68	342.882
	69	1620.61		69	1697.44		69	2516.82		69	295.742
	70	2355.16		70	1656.57		70	2966.87		70	166.834
	71	2780.4		71	1595.87		71	2854.23		71	295.017
	72	2726.29		72	2311.34		72	3274.94		72	369.852
	73	2406.09		73	2149.85		73	2498.61		73	713.909
	74	2157.71		74	2056.71		74	2910.41		74	634.928
	75	2145.14		75	3288.76		75	2963.62		75	476.62
	76	1922.48		76	2923.42		76	2792.91		76	448.696
	77	3148.77		77	1833.73		77	2838.05		77	359.213
	78	2985.99		78	2346.06		78	3462.5		78	114.887
	79	3712.11		79	2082.08		79	3281.83		79	458.71
	80	2747.26		80	2013.59		80	3542.9		80	379.628
	81	3035.06		81	2268.39		81	3872.98		81	240.982
	82	2148.72		82	2818.86		82	3000.33		82	354.075
	83	1892.29		83	3111.25		83	3527.66		83	260.954
	84	2573.39		84	2629.68		84	3637.04		84	837.567
	85	2767.16		85	2906.32		85	3680.56		85	387.379
	86	1079.89		86	1424.03		86	3572.14		86	603.433
	87	2277.36		87	2059.9		87	3974.55		87	766.964
	88	2653.59		88	2284.45		88	4504.11		88	524.947
	89	2729.59		89	2439.88		89	3718.64		89	501.098
	90	2636.12		90	3301.9		90	3968.72		90	332.062
	91	3349.15		91	3098.39		91	4482.54		91	676.873
	92	3054.16		92	2599.89		92	3510.52		92	821.777
	93	2270.9		93	3717.54		93	3730.7		93	1032.16
	94	4120.72		94	2141.33		94	3904.43		94	844.609
	95	2912.43		95	2342.3		95	4146.45		95	1023.09
	96	2737.66		96	2934.16		96	4570.5		96	447.434
	97	3895.85		97	2924.42		97	3769.39		97	423.337
	98	4021.18		98	3024.52		98	3646.82		98	219.825
	99	2831.66		99	2825.27		99	5014.68		100	659.908
	100	2186.61		100	3214.69		100	4275.95		101	653.648
	101	3873.76		101	2039.06		101	3448.71		102	775.789
	102	4225.04		102	2807.61		102	4627.28		103	1788.63
	103	3601.85		103	2357.3		103	4511.37		104	714.04
	104	3931.69		104	4845.63		104	3765.23		107	425.144
	105	3973.89		105	2534.51		105	4793.08		108	320.253
	106	2922.41		106	2522.33		106	4189.77		109	446.939
	107	5158.57		107	2600.46		107	3925.98		110	187.252
	108	3767.94		108	4994.16		108	4759.93		111	590.243
	109	3728.45		109	2797.04		109	4021.52		112	577.017
	110	3954.29		110	4733.56		110	4344.34		113	613.384
	111	4687.04		111	3237.09		111	3929.92		114	1056.79
	112	4636.1		112	3860.1		112	4632.2		115	357.799
	113	4076.4		113	4404.43		113	3647.75		116	386.496
	114	4069.42		114	2453.21		114	3890		117	712.168
	115	3391.21		115	3579.83		115	4473.67		118	422.704
	116	3964.35		116	4824.12		116	4741.42		119	449.643
	117	3444.54		117	7929.68		117	4708.76		120	740.339
	118	3351.46		118	3913.04		118	4867.19		121	314.29
	119	3595.87		119	3495.11		119	5764.24		122	1461.61
	120	2207.33		121	3271.19		120	5529.83		123	1773.24
	121	4188.44		122	3727.34		121	4345.25		124	576.787
	122	3201.82		123	3378.38		122	4823.87		125	617.879
	123	3660.1		124	3781		123	5376.7		128	1048.91
	124	4510.33		125	3758.14		124	4769.26		129	1456.91
	125	3504.15		126	6895.65		125	4830.84		131	477.596
	126	5407.22		128	2385.97		126	4987.77		132	557.633
	127	5090.04		129	3282.78		127	5275.11		133	913.748
	128	6410.02		130	7069.1		128	6523.13		134	342.1
	129	4373.97		131	7069.1		129	5836.98		135	2406.01
	130	3102.5		132	3932.41		130	4837.03		136	1401.35
	131	6577.6		133	3143.56		131	6403.8		137	1128.34
	132	5907.93		135	3423.46		132	4729.55		138	1112.1
	133	5156.66		137	3806.05		133	4590.37		139	2814.76
	134	4029.69		138	3302.99		134	4696.18		140	3274.76
	135	4445.77		139	4690.91		135	6387.89		142	1857.69
	136	5312.82		140	5926.98		136	6811.38		143	2698.77
	137	5028.27		141	5230.73		137	7121.88		144	1175.14
	138	5510.52		142	4833.42		138	7191.66		145	1121.94
	139	3621.3		144	4771.97		139	5351.75		146	230.825
	140	5990.54		145	3518.79		140	5699.64		147	598.701
	141	4411.16		146	4933.07		141	5476.85		149	838.265
	142	4939.86		147	4071.72		142	4840.43		154	271.671
	143	4418.68		148	4553.29		143	5622.18		155	896.017
	144	3319.51		149	4196.06		144	5417.88		156	1412.23
	145	4534.91		150	6206.68		145	5658.32		158	410.532
	146	4308.59		151	9546.51		146	7267.41		159	1009.92
	147	5163.06		152	3780.12		147	7409.1		160	414.273
	148	6697.04		153	5488.41		148	4164.47		161	1502.55
	149	6898.53		155	4598.16		149	4172.8		162	1711
	150	6207.49		156	3980.83		150	4560.47		164	1878.64
	151	7450.9		157	5150.94		151	5348.86		165	2974.3
	152	6136.72		158	4439.47		152	6823.86		170	1149.61
	154	4543.01		160	2344.16		153	6211.66		172	303.627
	155	2638.34		165	4691.68		154	7045.67		173	304.365
	156	6465.56		166	5992.09		155	5593.46		176	944.463
	157	6562.05		167	5202.57		156	7309.08		178	677.149
	158	6115.61		168	3685.89		157	7065.41		179	1590.27
	159	4443.19		169	4751.47		158	3991.83		183	2877.54
	160	4563.85		171	5438.69		159	5184.64		185	1925.5
	161	3483.29		174	5547.58		160	4601.44		186	324.051
	162	3469.14		175	4932.71		161	6912.04		189	2626.72
	163	4696.93		177	5591.92		162	7318.22		190	2866.5
	164	6179.19		178	5096.75		163	7999.56		192	3281.89
	165	3214.28		180	6208.89		164	7111.95		193	1299.79
	166	7053.33		186	5773.75		165	7141.73		196	478.051
	167	7392.26		188	6348.18		166	6355.85		197	666.793
	168	3891.8		189	4798.89		167	8678.79		198	1532.28
	169	4311.88		190	9401.61		168	8369.34		200	736.861
	170	6749.72		192	4893.17		169	5921.6		203	2500.01
	171	2759.69		194	6057.94		170	5882.07		207	2706.91
	172	5480.72		197	4972.92		171	6094.48		215	1473.27
	173	7656.07		203	5823.2		172	6269.69		218	1577.17
	174	5014.7		207	5934.92		173	6060.92		220	2105.93
	175	8373.46		208	5159.51		174	5026.86		221	2763.24
	177	7817.98		209	5220.99		175	11894.6		223	1480.15
	178	8885.38		212	5147.85		176	13784.8		225	2256.47
	179	6639.85		213	3762.62		177	8742.68		228	2783.34
	180	5718.52		215	5237.49		178	7494.56		230	2308.51
	181	5719.63		218	5452.42		179	15419.7		232	741.298
	182	6686.92		219	8403.31		180	7415.82		233	646.598
	183	8490.89		220	7628.09		181	6568.52		240	3511.79
	184	7795.64		221	7431.58		182	8248.79		241	2302.39
	185	5487.98		222	6416.91		183	9088.69		250	1181
	186	8226.15		224	6673.87		184	9539.24		256	809.046
	187	8261.28		225	5663.53		185	12418.4		259	2955.07
	188	9299.19		229	5248.94		186	8475.53		266	2716.73
	189	10095.1		230	5459.15		187	8437.11		269	3021.41
	190	13038.5		233	5478.18		188	8359.3		275	4130.47
	191	13879.5		234	5748.1		189	8776.09		276	2139.4
	192	5637.08		235	8680.76		191	6842.58		282	1837.04
	193	2080.46		238	7699.55		192	8112.17		284	3520.51
	194	6495.79		243	8645.92		193	9480.67		293	964.248
	195	3681.91		247	5800.39		194	9153.55		294	1623.76
	196	9124.97		251	5881.06		195	10134.4		303	4775.27
	197	5769.35		252	6286.8		196	11482.3		306	1027.83
	198	5274.6		267	6523.37		197	8564.31		315	3264.39
	199	7807.37		277	9515.98		198	6591.98		319	5720.83
	201	5332.85		279	9140.92		199	8531.89		330	4586.06
	202	7807.43		284	7699.75		200	18887.1		332	4242.74
	203	6563.39		286	6979.46		201	10637.6		334	1877.01
	204	12101.8		297	12465		202	7998.94		345	1924.64
	205	10311.4		301	6864.76		203	8850.33		346	1924.77
	206	4707.78		319	13091.4		204	7296.83		347	6028.43
	207	9600.95		320	8191.72		205	8698.69		352	4831.15
	208	10700.1		333	13565.1		206	9603.58		357	5362.5
	209	5989.58		334	13565.1		207	9918.12		361	1828.28
	210	13412.5		337	14818.3		208	10521.7		365	4862.05
	211	9136.88		341	11079.7		209	9535.52		367	1961.46
	212	9956.79		343	11089		210	9691.21		381	1986.95
	213	4698.84		349	10405.8		211	9850.95		413	6681.38
	215	9631.41		364	11891.8		212	7554.85		449	7153.07
	216	9798.84		387	16661.8		213	7668.43		450	7153.07
	217	7941.4		417	12274.7		214	10477		577	7468.43
	218	3026.74		437	18675		215	9367.55		578	7468.43
	219	10651.4		438	18733.3		216	7312.93		619	3232.28
	221	11844.7		439	13221.6		217	7561.04
	222	6214.03		507	15131.6		218	10042.7
	223	9545.35		592	25489.5		219	10042.7
	224	7188.73					220	11203.8
	225	6735.11					221	9625.84
	226	10127.5					222	8734.83
	228	21112.9					224	15097.7
	229	3816.37					225	11641.8
	231	4093.61					226	11941.5
	233	12267.1					227	10403.3
	235	11205.5					228	10527.7
	236	9803.47					230	11026.3
	237	9430.86					231	8748.28
	238	11978.7					232	10515.3
	239	6867.43					233	10046.7
	240	11793.4					234	10684.6
	241	9154.36					235	8693.92
	242	6071.83					236	12015
	243	11746.6					237	12047
	244	5657.48					238	9294.3
	246	6392.15					239	10583.7
	247	9404.86					240	11298.9
	248	13335.5					241	7898.67
	249	4686.01					242	8892.85
	250	3661.9					243	11670.5
	251	9892.22					244	12267
	253	5508.63					245	10997.4
	255	15712.8					246	8455.41
	256	6652.98					248	8253.76
	257	4759.47					249	12506.7
	259	12339.2					250	11466.8
	261	13267.4					251	11481
	262	15149.7					252	12458.8
	266	9461.94					253	6842.27
	267	9708.12					254	12081
	269	18616					255	10289.8
	270	8100.01					256	10576.7
	271	10120.5					258	20662.6
	272	14269.8					259	10526.8
	273	13761.6					260	11978.5
	274	9850.6					261	11572.1
	275	1939.21					262	13563.9
	276	16188.6					263	12950.2
	277	9198.82					264	11557.5
	278	19372.8					265	12937.3
	282	8054.08					266	12607.8
	283	9400.85					267	12924.8
	284	13927.1					268	7567.48
	285	1962.62					270	15797
	286	23222.4					272	9655.64
	287	15305.1					274	9925.85
	288	13220					275	17474
	291	19986					276	17413
	294	18058.4					277	12055.7
	295	12075.8					278	10107.8
	298	15024.5					279	13425.5
	301	12549.2					280	16749.7
	304	8816.74					283	14543.7
	306	12836.4					284	13510.7
	308	12839.4					285	16488.3
	309	12198.1					286	13426.3
	310	22819.4					287	13232
	311	16681.7					291	12577.9
	312	12987.6					292	22411
	318	9486.24					293	10008.4
	319	13452					298	10600.8
	320	14347.4					300	23033.4
	321	15702					301	8487.68
	323	15778.4					302	19727.6
	324	15796.8					304	12025.2
	327	2332.27					306	14812.7
	329	6930.45					309	16761.7
	335	15110.1					310	14601.9
	336	15110.1					312	15677.8
	337	7061.61					313	15677.8
	338	10864.6					314	7806.99
	339	14617.6					316	13699.2
	343	18258.7					318	23884
	345	2368.91					319	22674
	351	26319.9					320	22751.9
	352	14708.3					326	14249
	353	12820.9					327	15685.1
	356	20909.6					328	11147.7
	357	10897.9					330	19037.6
	359	26691.9					331	9738.25
	368	16795.1					333	24985.4
	370	13084.7					336	24624.4
	372	14711					337	18458.3
	379	20616.3					338	23029
	380	13099.3					340	19259.5
	382	17686.6					343	11366.8
	383	15886.5					344	20808.6
	390	20325.6					345	17834.2
	391	19585.2					347	12271.2
	392	22701.1					349	15207.7
	394	19861.4					355	16576.9
	410	2663.71					358	11088.5
	417	18348.3					359	16980.4
	418	7347.64					361	12377.6
	424	31540.4					362	19056.2
	427	19823.3					363	20469.1
	432	12171.4					364	16498
	433	7422.62					366	8208.07
	438	12240.4					367	17754.7
	439	12226.7					370	16791.8
	441	7466.99					371	26396.5
	446	20552.8					372	17651.9
	447	13191.1					373	26758.2
	457	26248.9					374	19765.4
	458	21625.6					376	17736.5
	459	8729.71					378	28505.9
	464	19307.2					379	9162.96
	465	26528.1					380	18446.6
	470	19413.2					381	13535.2
	474	34719.5					382	20955.8
	476	7678.51					383	10062.9
	497	20240.9					384	22874.7
	500	15091.9					385	18684.4
	513	8629.6					387	28697.7
	514	37527.2					388	10089.6
	516	13512.2					391	28191.3
	520	19270.2					392	28813.1
	526	37516.4					394	18506.7
	550	24271.2					398	19961.2
	558	24525.8					403	19808.8
	574	41347.3					405	16542.1
	578	41489.2					406	9034.51
	581	23803.8					407	19798.4
	593	25107.2					408	19837.6
	597	15451.3					410	21306
	609	26716.9					416	9360.54
	648	10438.2					418	23300.3
	675	10596.5					419	24987.9
	699	35479.2					420	30604
	745	37435.6					421	20932
							422	19823.2
							423	14952.8
							426	22146
							433	22441.9
							434	20185.2
							437	21966.4
							438	21541.2
							439	21541.2
							440	22069.9
							447	21731.5
							449	22284
							450	9906.05
							454	21754.5
							459	31458.9
							461	33015.1
							462	32090.7
							465	14126.5
							466	31690.9
							469	32332.6
							477	22545
							478	21558.9
							480	26448.8
							482	25478.7
							483	25525.6
							486	36413.7
							491	20665.9
							495	35587.8
							496	37071
							500	27653.5
							501	24489.5
							503	28958
							504	29001.9
							513	26029
							523	37004.2
							524	37004.2
							533	24457.4
							549	27257.7
							550	39744.1
							551	27278.3
							552	48564.7
							557	48624.9
							558	34290.8
							560	39125.2
							561	38011.4
							562	31195.2
							563	23882.6
							579	28834.6
							580	32341
							583	30825.5
							585	30238
							587	35741.9
							592	49872.1
							593	39793.5
							598	50107.4
							600	29417.6
							601	28584.9
							603	38339.9
							605	31264.5
							607	32607
							616	17940.5
							620	18060.6
							624	27766.7
							625	30749.8
							629	31016.8
							634	37467.5
							636	33020.8
							641	27127.2
							649	30631.3
							656	33464.8
							664	32297.4
							672	29069.8
							678	32329.3
							680	19476.9
							682	19256.2
							684	39453.2
							685	36499.9
							687	34922.9
							693	43795.3
							697	35820.6
							700	35841.4
							730	40911.2
							732	50488.2
							736	55875.8
							766	69813.6
							773	55410.9
							774	60193.1
							775	60196.2
							782	70491.2
							785	44772
							786	70610.4
							787	70610.4
							791	61601.5
							817	45932.1
							818	45932.1
							826	75824.2
							827	40491.8
							828	63592.7
							829	46149.9
							830	46149.9
							835	44883.5
							845	46892.2
							849	46936.3
							855	77088.8
							885	57350.5
							933	43465.2
							968	83614.4
							970	48403.8
							974	48532.7
							990	84866
							1012	44044
							1030	44574.5
							1056	88920.2
							1123	90454.6
							1130	90526.5
							1214	56812.2
							1263	98345.3
							1294	59363.4
							1318	70438
							1334	100604
							1358	103835
							1364	103873
							2374	188876
							2481	194178
							2489	194362

[truncated: 68 more sheets: Fig2d, Fig2g, Fig2h, 3b, 3c, 3d, 3e, 3f, 3g, Fig4a, Fig4b, Fig4c, Fig4d, Fig5a, Fig5b, Fig5c, Fig5e, Fig5f, S2C, S2D …]
